# Supplementary material for: ﻿Resolution of the Aleiodesseriatus (Herrich-Schäffer, 1838)-aggregate in the western Palaearctic (Hymenoptera, Braconidae, Rogadinae), with description of a new species
Source: Zookeys. 2024 Jul 30;1208:241–58. doi: 10.3897/zookeys.1208.127135 (PMC11303847; doi:10.3897/zookeys.1208.127135)
Supplement: XML Treatment for Aleiodes pseudoseriatus [file zookeys.1208.127135-treatment1.xml]

<!DOCTYPE tp:taxon-treatment
  PUBLIC "-//TaxonX//DTD Taxonomic Treatment Publishing DTD v0 20100105//EN" "tax-treatment-NSO.dtd">
<tp:taxon-treatment xmlns:tp="http://www.plazi.org/taxpub"><tp:treatment-meta><kwd-group><label>Taxon classification</label><kwd>
                <named-content content-type="kingdom">Animalia</named-content>
              </kwd></kwd-group><mixed-citation publication-type="journal"><person-group><name><surname>van Achterberg</surname><given-names>Cornelis</given-names></name><name><surname>Shaw</surname><given-names>Mark R.</given-names></name><name><surname>Fernandez-Triana</surname><given-names>Jose</given-names></name><name><surname>Quicke</surname><given-names>Donald L. J.</given-names></name></person-group><article-title>﻿Resolution of the <italic><tp:taxon-name><tp:taxon-name-part taxon-name-part-type="genus" reg="Aleiodes">Aleiodes</tp:taxon-name-part><tp:taxon-name-part taxon-name-part-type="species" reg="seriatus">seriatus</tp:taxon-name-part></tp:taxon-name></italic> (Herrich-Schäffer, 1838)-aggregate in the western Palaearctic (<tp:taxon-name><tp:taxon-name-part taxon-name-part-type="order">Hymenoptera</tp:taxon-name-part></tp:taxon-name>, <tp:taxon-name><tp:taxon-name-part taxon-name-part-type="family">Braconidae</tp:taxon-name-part></tp:taxon-name>, <tp:taxon-name><tp:taxon-name-part taxon-name-part-type="subfamily">Rogadinae</tp:taxon-name-part></tp:taxon-name>), with description of a new species</article-title><source>Zookeys</source><day>30</day><month>07</month><year>2024</year><volume>1208</volume><fpage>241</fpage><lpage>258</lpage><pub-id pub-id-type="doi">10.3897/zookeys.1208.127135</pub-id></mixed-citation></tp:treatment-meta><tp:nomenclature><label>﻿</label><tp:taxon-name>
              <object-id xmlns:xlink="http://www.w3.org/1999/xlink" content-type="arpha" xlink:type="simple">612CAB63-C9BA-5D4F-A944-F1E8E5B7FE57</object-id>
              <tp:taxon-name-part taxon-name-part-type="genus" reg="Aleiodes">Aleiodes</tp:taxon-name-part>
              <tp:taxon-name-part taxon-name-part-type="species" reg="pseudoseriatus">pseudoseriatus</tp:taxon-name-part>
              <object-id xmlns:xlink="http://www.w3.org/1999/xlink" content-type="zoobank" xlink:type="simple">https://zoobank.org/C9AA7A50-C166-4CD1-94F8-E985995DE9EF</object-id>
            </tp:taxon-name><tp:taxon-authority>van Achterberg &amp; Shaw</tp:taxon-authority><tp:taxon-status xmlns:xlink="http://www.w3.org/1999/xlink" xlink:type="simple">sp. nov.</tp:taxon-status><xref ref-type="fig" rid="F3">Figs 3–4</xref><xref ref-type="fig" rid="F4">, 5–17</xref><xref ref-type="fig" rid="F5">, 18–19</xref><xref ref-type="fig" rid="F6">, 20</xref></tp:nomenclature><tp:treatment-sec sec-type="type material" id="SECID0EQLAE"><title>Type material.</title><p><bold><italic>Holotype</italic></bold>, ♀ (<named-content xmlns:xlink="http://www.w3.org/1999/xlink" content-type="dwc:institutional_code" xlink:title="National Museums of Scotland" xlink:href="http://grbio.org/institution/national-museum-scotland-natural-sciences" xlink:type="simple">NMS</named-content>), “<bold>Italy</bold>, Veneto, Vittoria Veneto (VT), Frazione di fais, <named-content xmlns:xlink="http://www.w3.org/1999/xlink" content-type="dwc:verbatimCoordinates" xlink:type="simple"><named-content content-type="geo-json" specific-use="{&#34;type&#34;:&#34;Point&#34;,&#34;coordinates&#34;:[12.274000,46.017000]}" id="NCID0EEMAE" xlink:type="simple">46.017N 12.274E</named-content></named-content> (WGS48), 450 m, 18.vii.2016, [at] UV light, D. Dal Pos”, “MRS <italic><tp:taxon-name><tp:taxon-name-part taxon-name-part-type="genus" reg="Aleiodes">Aleiodes</tp:taxon-name-part></tp:taxon-name></italic> DNA 1064”, “DNA COI worked”. <bold><italic>Paratypes</italic></bold>: 1 ♂ (<named-content xmlns:xlink="http://www.w3.org/1999/xlink" content-type="dwc:institutional_code" xlink:title="Oberösterreichisches Landesmuseum" xlink:href="http://grbio.org/institution/ober%C3%B6sterreichisches-landesmuseum" xlink:type="simple">BZL</named-content>), <bold>Austria</bold>: Bad Ischl, OÖ [= Oberösterreich], Höherstein, 820 m, lux SW-wand, Forststrasse, N.47.686° E13.689°, 3.vii.2010, N. Pöll”; 1 ♂ (<abbrev xmlns:xlink="http://www.w3.org/1999/xlink" xlink:title="M. Schwarz collection" id="ABBRID0EZMAE" xlink:type="simple">MSC</abbrev>), A[ustria]: Oberösterreich, 13 km SSW Reichraming, Krahlalm, <named-content xmlns:xlink="http://www.w3.org/1999/xlink" content-type="dwc:verbatimCoordinates" xlink:type="simple"><named-content content-type="geo-json" specific-use="{&#34;type&#34;:&#34;Point&#34;,&#34;coordinates&#34;:[14.383333,47.766667]}" id="NCID0EANAE" xlink:type="simple">47°46'N, 14°23'E</named-content></named-content> 22.vi.2011, 680–850 m, M. Schwarz”; 1 ♂ (<named-content xmlns:xlink="http://www.w3.org/1999/xlink" content-type="dwc:institutional_code" xlink:title="Oberösterreichisches Landesmuseum" xlink:href="http://grbio.org/institution/ober%C3%B6sterreichisches-landesmuseum" xlink:type="simple">BZL</named-content>) “A-OÖ [= Austria: Oberösterreich], Linz-Urfahr, Pragerstrasse, N48.19.16 E14.17.36 18–19.vii.2013, Trefenthaler”; 1 ♂ (<named-content xmlns:xlink="http://www.w3.org/1999/xlink" content-type="dwc:institutional_code" xlink:title="Oberösterreichisches Landesmuseum" xlink:href="http://grbio.org/institution/ober%C3%B6sterreichisches-landesmuseum" xlink:type="simple">BZL</named-content>), id., but “KGA Riesenhof, Parz 60 E14.16.15 N48.19.06, 5–8.ix.2013”; 1 ♂ (<named-content xmlns:xlink="http://www.w3.org/1999/xlink" content-type="dwc:institutional_code" xlink:title="Naturalis Biodiversity Center" xlink:href="http://grbio.org/institution/naturalis-biodiversity-center" xlink:type="simple">RMNH</named-content>), “<bold>Belgium</bold>: Liège, Mt. Rigi, 650 m, 1–2.viii.1986, at light, C. Bank, <named-content xmlns:xlink="http://www.w3.org/1999/xlink" content-type="dwc:institutional_code" xlink:title="Naturalis Biodiversity Center" xlink:href="http://grbio.org/institution/naturalis-biodiversity-center" xlink:type="simple">RMNH</named-content>”; 2 ♂ (<named-content xmlns:xlink="http://www.w3.org/1999/xlink" content-type="dwc:institutional_code" xlink:title="Naturalis Biodiversity Center" xlink:href="http://grbio.org/institution/naturalis-biodiversity-center" xlink:type="simple">RMNH</named-content>), id., but 2.viii.1986, C. v. Achterberg; 1 ♀ (<named-content xmlns:xlink="http://www.w3.org/1999/xlink" content-type="dwc:institutional_code" xlink:title="National Museums of Scotland" xlink:href="http://grbio.org/institution/national-museum-scotland-natural-sciences" xlink:type="simple">NMS</named-content>), “<bold>Bulgaria</bold>: W Stara Planina Mts, confluence of Penkova and Berkovska rivers, 558 m, N43.2233 E023.07596, 10.ix.2021, S. Beshkov &amp; A. Nahirnić-Beshkova”; 1 ♂ (<named-content xmlns:xlink="http://www.w3.org/1999/xlink" content-type="dwc:institutional_code" xlink:title="Oberösterreichisches Landesmuseum" xlink:href="http://grbio.org/institution/ober%C3%B6sterreichisches-landesmuseum" xlink:type="simple">BZL</named-content>), “CZ [= <bold>Czech Republic</bold>]: Bohemia, C. Budéjovice, D. Voda, N48°58’ E14°32’ 470 m, M. Halada 10.vii.2001”; 1 ♀ (<named-content xmlns:xlink="http://www.w3.org/1999/xlink" content-type="dwc:institutional_code" xlink:title="National Museums of Scotland" xlink:href="http://grbio.org/institution/national-museum-scotland-natural-sciences" xlink:type="simple">NMS</named-content>), “[<bold>England</bold>:], Cumbria, Howe, Whitbarrow, [at] MV light, 24.viii.[19]95, M.R. Shaw”; 1 ♂ (<named-content xmlns:xlink="http://www.w3.org/1999/xlink" content-type="dwc:institutional_code" xlink:title="National Museums of Scotland" xlink:href="http://grbio.org/institution/national-museum-scotland-natural-sciences" xlink:type="simple">NMS</named-content>), “Cum[bria], Roudsea Wood, at light, 15.vii.[20]06, M.R. Shaw”, “MRS <italic><tp:taxon-name><tp:taxon-name-part taxon-name-part-type="genus" reg="Aleiodes">Aleiodes</tp:taxon-name-part></tp:taxon-name></italic> DNA 455”, “DNA <abbrev xmlns:xlink="http://www.w3.org/1999/xlink" xlink:title="c oxidase subunit 1" id="ABBRID0EYOAE" xlink:type="simple">CO1</abbrev> worked”; 1 ♂ (<named-content xmlns:xlink="http://www.w3.org/1999/xlink" content-type="dwc:institutional_code" xlink:title="National Museums of Scotland" xlink:href="http://grbio.org/institution/national-museum-scotland-natural-sciences" xlink:type="simple">NMS</named-content>), id., but “MRS <italic><tp:taxon-name><tp:taxon-name-part taxon-name-part-type="genus" reg="Aleiodes">Aleiodes</tp:taxon-name-part></tp:taxon-name></italic> DNA 616”, “DNA <abbrev xmlns:xlink="http://www.w3.org/1999/xlink" xlink:title="c oxidase subunit 1" id="ABBRID0EHPAE" xlink:type="simple">CO1</abbrev> worked”; 1 ♂ (<named-content xmlns:xlink="http://www.w3.org/1999/xlink" content-type="dwc:institutional_code" xlink:title="Natural History Museum, London" xlink:href="http://grbio.org/institution/natural-history-museum-london" xlink:type="simple">NHMUK</named-content>), “England: E. Kent, West Wood, TR1426143868, MV light, 29.viii.2011”, “MRS <italic><tp:taxon-name><tp:taxon-name-part taxon-name-part-type="genus" reg="Aleiodes">Aleiodes</tp:taxon-name-part></tp:taxon-name></italic> DNA 819”, “DNA <abbrev xmlns:xlink="http://www.w3.org/1999/xlink" xlink:title="c oxidase subunit 1" id="ABBRID0EWPAE" xlink:type="simple">CO1</abbrev> worked”; 1 ♀ (<named-content xmlns:xlink="http://www.w3.org/1999/xlink" content-type="dwc:institutional_code" xlink:title="Natural History Museum, London" xlink:href="http://grbio.org/institution/natural-history-museum-london" xlink:type="simple">NHMUK</named-content>), “England, Cornwall, Ding Dong, Tredinnick Stack, SW444348 MV light trap, J. Herbert, BMNH(E) 2012-41”; 1 ♂ (<named-content xmlns:xlink="http://www.w3.org/1999/xlink" content-type="dwc:institutional_code" xlink:title="Natural History Museum, London" xlink:href="http://grbio.org/institution/natural-history-museum-london" xlink:type="simple">NHMUK</named-content>), “[England]: Hen Wood, SU6522 Hants VC11, 23.vii.2013 MV”; 1 ♀ (<named-content xmlns:xlink="http://www.w3.org/1999/xlink" content-type="dwc:institutional_code" xlink:title="National Museums of Scotland" xlink:href="http://grbio.org/institution/national-museum-scotland-natural-sciences" xlink:type="simple">NMS</named-content>), “<bold>Estonia</bold>: Piargu, Raplamaa Farmland, [N]59.122167, [E]24.831745, 9.ix.2019 MV light, Kaido Kärner”, “MRS <italic><tp:taxon-name><tp:taxon-name-part taxon-name-part-type="genus" reg="Aleiodes">Aleiodes</tp:taxon-name-part></tp:taxon-name></italic> DNA 1103”, “DNA <abbrev xmlns:xlink="http://www.w3.org/1999/xlink" xlink:title="c oxidase subunit 1" id="ABBRID0EPQAE" xlink:type="simple">CO1</abbrev> worked”; 1 ♂ (<named-content xmlns:xlink="http://www.w3.org/1999/xlink" content-type="dwc:institutional_code" xlink:title="National Museums of Scotland" xlink:href="http://grbio.org/institution/national-museum-scotland-natural-sciences" xlink:type="simple">NMS</named-content>), id., but “MRS <italic><tp:taxon-name><tp:taxon-name-part taxon-name-part-type="genus" reg="Aleiodes">Aleiodes</tp:taxon-name-part></tp:taxon-name></italic> DNA 1104”, “DNA <abbrev xmlns:xlink="http://www.w3.org/1999/xlink" xlink:title="c oxidase subunit 1" id="ABBRID0E5QAE" xlink:type="simple">CO1</abbrev> worked”; 1 ♀ (<named-content xmlns:xlink="http://www.w3.org/1999/xlink" content-type="dwc:institutional_code" xlink:title="National Museums of Scotland" xlink:href="http://grbio.org/institution/national-museum-scotland-natural-sciences" xlink:type="simple">NMS</named-content>), “<bold>France</bold>: Côte d’Or, Abbaye de la Bussière, La Bussière-sur-Ouche, at light, 19.vii.2003, M.R. Shaw”, “MRS <italic><tp:taxon-name><tp:taxon-name-part taxon-name-part-type="genus" reg="Aleiodes">Aleiodes</tp:taxon-name-part></tp:taxon-name></italic> DNA 262”, “DNA COI worked”; 1 ♀ (<named-content xmlns:xlink="http://www.w3.org/1999/xlink" content-type="dwc:institutional_code" xlink:title="National Museums of Scotland" xlink:href="http://grbio.org/institution/national-museum-scotland-natural-sciences" xlink:type="simple">NMS</named-content>), id., but “MRS <italic><tp:taxon-name><tp:taxon-name-part taxon-name-part-type="genus" reg="Aleiodes">Aleiodes</tp:taxon-name-part></tp:taxon-name></italic> DNA 254”, “DNA <abbrev xmlns:xlink="http://www.w3.org/1999/xlink" xlink:title="c oxidase subunit 1" id="ABBRID0E1RAE" xlink:type="simple">CO1</abbrev> worked”; 1 ♀ (<named-content xmlns:xlink="http://www.w3.org/1999/xlink" content-type="dwc:institutional_code" xlink:title="National Museums of Scotland" xlink:href="http://grbio.org/institution/national-museum-scotland-natural-sciences" xlink:type="simple">NMS</named-content>), id., but “MRS <italic><tp:taxon-name><tp:taxon-name-part taxon-name-part-type="genus" reg="Aleiodes">Aleiodes</tp:taxon-name-part></tp:taxon-name></italic> DNA 252”, “DNA <abbrev xmlns:xlink="http://www.w3.org/1999/xlink" xlink:title="c oxidase subunit 1" id="ABBRID0EJSAE" xlink:type="simple">CO1</abbrev> worked”; 1 ♂ (<named-content xmlns:xlink="http://www.w3.org/1999/xlink" content-type="dwc:institutional_code" xlink:title="Naturalis Biodiversity Center" xlink:href="http://grbio.org/institution/naturalis-biodiversity-center" xlink:type="simple">RMNH</named-content>), “France: Finistère, Forêt du Cranou, 7 km E [of] le Faou, on <italic><tp:taxon-name><tp:taxon-name-part taxon-name-part-type="genus" reg="Taxus">Taxus</tp:taxon-name-part></tp:taxon-name></italic>, 27.vi.1988, M.J. Gijswijt”; 1 ♀ (<named-content xmlns:xlink="http://www.w3.org/1999/xlink" content-type="dwc:institutional_code" xlink:title="Naturalis Biodiversity Center" xlink:href="http://grbio.org/institution/naturalis-biodiversity-center" xlink:type="simple">RMNH</named-content>), “France: Doubs, RN Lac de Remoray, 16.viii.2009, Mal. tr[ap] 3, 948242/6634536, H. Gens, <named-content xmlns:xlink="http://www.w3.org/1999/xlink" content-type="dwc:institutional_code" xlink:title="Naturalis Biodiversity Center" xlink:href="http://grbio.org/institution/naturalis-biodiversity-center" xlink:type="simple">RMNH</named-content>’23”; 1 ♀ (<named-content xmlns:xlink="http://www.w3.org/1999/xlink" content-type="dwc:institutional_code" xlink:title="National Museums of Scotland" xlink:href="http://grbio.org/institution/national-museum-scotland-natural-sciences" xlink:type="simple">NMS</named-content>), “<bold>Finland</bold>: Oulu, Ketolanoja, Muhos, Mal.tr. 5–19.viii.[20]05, N. Laurenne”; 1 ♀ (<named-content xmlns:xlink="http://www.w3.org/1999/xlink" content-type="dwc:institutional_code" xlink:title="National Museums of Scotland" xlink:href="http://grbio.org/institution/national-museum-scotland-natural-sciences" xlink:type="simple">NMS</named-content>), “<bold>Germany</bold>: Bayerswald, 2001, M. Kuhlmann”, “MRS <italic><tp:taxon-name><tp:taxon-name-part taxon-name-part-type="genus" reg="Aleiodes">Aleiodes</tp:taxon-name-part></tp:taxon-name></italic> DNA 222”, “DNA <abbrev xmlns:xlink="http://www.w3.org/1999/xlink" xlink:title="c oxidase subunit 1" id="ABBRID0ETTAE" xlink:type="simple">CO1</abbrev> worked”; 1 ♂ (<named-content xmlns:xlink="http://www.w3.org/1999/xlink" content-type="dwc:institutional_code" xlink:title="Naturalis Biodiversity Center" xlink:href="http://grbio.org/institution/naturalis-biodiversity-center" xlink:type="simple">RMNH</named-content>), “Germany: Thüringen, NP Hainich, nr Eisenach, [reared] from <italic><tp:taxon-name><tp:taxon-name-part taxon-name-part-type="genus" reg="Fagus">Fagus</tp:taxon-name-part><tp:taxon-name-part taxon-name-part-type="species" reg="sylvatica">sylvatica</tp:taxon-name-part></tp:taxon-name></italic> stems, 12.vi-3.vii.2008, M. Gossner, <named-content xmlns:xlink="http://www.w3.org/1999/xlink" content-type="dwc:institutional_code" xlink:title="Naturalis Biodiversity Center" xlink:href="http://grbio.org/institution/naturalis-biodiversity-center" xlink:type="simple">RMNH</named-content>’08”; 1 ♀ (<named-content xmlns:xlink="http://www.w3.org/1999/xlink" content-type="dwc:institutional_code" xlink:title="Zoologische Staatssammlung" xlink:href="http://grbio.org/institution/zoologische-staatssammlung" xlink:type="simple">ZSM</named-content>), “[Germany]: Ober Bayern, Garmisch, 12–1300 m, 10.viii.1936, E. Bauer”; 2 ♀ (<named-content xmlns:xlink="http://www.w3.org/1999/xlink" content-type="dwc:institutional_code" xlink:title="Zoologische Staatssammlung" xlink:href="http://grbio.org/institution/zoologische-staatssammlung" xlink:type="simple">ZSM</named-content>), “[Germany]: Ebenhausen, Isart, viii.[19]40, K.V. Rosen”; 7 ♂ (<named-content xmlns:xlink="http://www.w3.org/1999/xlink" content-type="dwc:institutional_code" xlink:title="Hungarian Natural History Museum" xlink:href="http://grbio.org/institution/hungarian-natural-history-museum" xlink:type="simple">MTMA</named-content>), “<bold>Hungary</bold>, Nógrád m., Bátonyterenye (Kistererenye), Csente, Kertvárosi kert”, “48.0074992°/19.8180737° [= 20.viii–9.ix.2016], P.G. Sulyán, lámpázás (6)”; 1 ♂ (<named-content xmlns:xlink="http://www.w3.org/1999/xlink" content-type="dwc:institutional_code" xlink:title="Hungarian Natural History Museum" xlink:href="http://grbio.org/institution/hungarian-natural-history-museum" xlink:type="simple">MTMA</named-content>), id., but “[= 24.ix–30.ix. 2016]... lámpázás (8)”; 1 ♂ (<named-content xmlns:xlink="http://www.w3.org/1999/xlink" content-type="dwc:institutional_code" xlink:title="Hungarian Natural History Museum" xlink:href="http://grbio.org/institution/hungarian-natural-history-museum" xlink:type="simple">MTMA</named-content>), id., but [= 15.x.2016]...lámpázás (9)”; 1 ♀ (<named-content xmlns:xlink="http://www.w3.org/1999/xlink" content-type="dwc:institutional_code" xlink:title="National Museums of Scotland" xlink:href="http://grbio.org/institution/national-museum-scotland-natural-sciences" xlink:type="simple">NMS</named-content>), “[<bold>Ireland</bold>]: Wexford, 5.vii.[19]02, J.J.F.X. King”; 1 ♀ (<named-content xmlns:xlink="http://www.w3.org/1999/xlink" content-type="dwc:institutional_code" xlink:title="Natural History Museum, London" xlink:href="http://grbio.org/institution/natural-history-museum-london" xlink:type="simple">NHMUK</named-content>), “[Ireland]: Kilkea Deerpark, Co, W[e]x[ford], 4.vi.1937, A.W. Stelfox”; 3 ♀ + 2 ♂ (<named-content xmlns:xlink="http://www.w3.org/1999/xlink" content-type="dwc:institutional_code" xlink:title="National Museums of Scotland" xlink:href="http://grbio.org/institution/national-museum-scotland-natural-sciences" xlink:type="simple">NMS</named-content>), “<bold>Italy</bold>: Veneto, Riserva Naturale Integrale Bosco Nordio, Chioggia, <named-content xmlns:xlink="http://www.w3.org/1999/xlink" content-type="dwc:verbatimCoordinates" xlink:type="simple"><named-content content-type="geo-json" specific-use="{&#34;type&#34;:&#34;Point&#34;,&#34;coordinates&#34;:[12.260000,45.122000]}" id="NCID0ETVAE" xlink:type="simple">45.122N 12.260E</named-content></named-content>, 28.vii.2016, D. Dal Pos”; 2 ♂ (<named-content xmlns:xlink="http://www.w3.org/1999/xlink" content-type="dwc:institutional_code" xlink:title="National Museums of Scotland" xlink:href="http://grbio.org/institution/national-museum-scotland-natural-sciences" xlink:type="simple">NMS</named-content>), id., but “3.vi.2016”; 1 ♂ (<named-content xmlns:xlink="http://www.w3.org/1999/xlink" content-type="dwc:institutional_code" xlink:title="National Museums of Scotland" xlink:href="http://grbio.org/institution/national-museum-scotland-natural-sciences" xlink:type="simple">NMS</named-content>), “<bold>Netherlands</bold>: Noord Holland duinreservaat, Egmond aan Zee, MV 8.vii.2016, M.R. Shaw”, “MRS <italic><tp:taxon-name><tp:taxon-name-part taxon-name-part-type="genus" reg="Aleiodes">Aleiodes</tp:taxon-name-part></tp:taxon-name></italic> DNA 838”, “DNA <abbrev xmlns:xlink="http://www.w3.org/1999/xlink" xlink:title="c oxidase subunit 1" id="ABBRID0EIWAE" xlink:type="simple">CO1</abbrev> worked”; 1 ♂ (<named-content xmlns:xlink="http://www.w3.org/1999/xlink" content-type="dwc:institutional_code" xlink:title="National Museums of Scotland" xlink:href="http://grbio.org/institution/national-museum-scotland-natural-sciences" xlink:type="simple">NMS</named-content>), id., but “MRS <italic><tp:taxon-name><tp:taxon-name-part taxon-name-part-type="genus" reg="Aleiodes">Aleiodes</tp:taxon-name-part></tp:taxon-name></italic> DNA 839”, “DNA <abbrev xmlns:xlink="http://www.w3.org/1999/xlink" xlink:title="c oxidase subunit 1" id="ABBRID0EXWAE" xlink:type="simple">CO1</abbrev> worked”; 1 ♂ (<named-content xmlns:xlink="http://www.w3.org/1999/xlink" content-type="dwc:institutional_code" xlink:title="National Museums of Scotland" xlink:href="http://grbio.org/institution/national-museum-scotland-natural-sciences" xlink:type="simple">NMS</named-content>), id., but “MRS <italic><tp:taxon-name><tp:taxon-name-part taxon-name-part-type="genus" reg="Aleiodes">Aleiodes</tp:taxon-name-part></tp:taxon-name></italic> DNA 840”, “DNA <abbrev xmlns:xlink="http://www.w3.org/1999/xlink" xlink:title="c oxidase subunit 1" id="ABBRID0EGXAE" xlink:type="simple">CO1</abbrev> worked”; 2 ♂ (<named-content xmlns:xlink="http://www.w3.org/1999/xlink" content-type="dwc:institutional_code" xlink:title="National Museums of Scotland" xlink:href="http://grbio.org/institution/national-museum-scotland-natural-sciences" xlink:type="simple">NMS</named-content>), id., but no DNA labels1 ♂ + 1 ♀ (<named-content xmlns:xlink="http://www.w3.org/1999/xlink" content-type="dwc:institutional_code" xlink:title="Naturalis Biodiversity Center" xlink:href="http://grbio.org/institution/naturalis-biodiversity-center" xlink:type="simple">RMNH</named-content>), “Netherlands: Gld, Tongeren, 3.ix.1991, B. v. Aartsen”; 1 ♀ (<named-content xmlns:xlink="http://www.w3.org/1999/xlink" content-type="dwc:institutional_code" xlink:title="Naturalis Biodiversity Center" xlink:href="http://grbio.org/institution/naturalis-biodiversity-center" xlink:type="simple">RMNH</named-content>), id., but 9.vii.1989, C.J. Zwakhals; 1 ♀ (<named-content xmlns:xlink="http://www.w3.org/1999/xlink" content-type="dwc:institutional_code" xlink:title="Naturalis Biodiversity Center" xlink:href="http://grbio.org/institution/naturalis-biodiversity-center" xlink:type="simple">RMNH</named-content>), “Netherlands: LI, Brunssum-Treebeek, c. 100 m, <named-content xmlns:xlink="http://www.w3.org/1999/xlink" content-type="dwc:verbatimCoordinates" xlink:type="simple"><named-content content-type="geo-json" specific-use="{&#34;type&#34;:&#34;Point&#34;,&#34;coordinates&#34;:[5.949444,50.938056]}" id="NCID0E4XAE" xlink:type="simple">50°56'17"N, 5°56'58"E</named-content></named-content>, garden, at light, 25–31.vii.2018, G. Lommen, <named-content xmlns:xlink="http://www.w3.org/1999/xlink" content-type="dwc:institutional_code" xlink:title="Naturalis Biodiversity Center" xlink:href="http://grbio.org/institution/naturalis-biodiversity-center" xlink:type="simple">RMNH</named-content>”; 1 ♂ (<named-content xmlns:xlink="http://www.w3.org/1999/xlink" content-type="dwc:institutional_code" xlink:title="Naturalis Biodiversity Center" xlink:href="http://grbio.org/institution/naturalis-biodiversity-center" xlink:type="simple">RMNH</named-content>), id., but 3–10.vi.2018; 1 ♀ (<named-content xmlns:xlink="http://www.w3.org/1999/xlink" content-type="dwc:institutional_code" xlink:title="Naturalis Biodiversity Center" xlink:href="http://grbio.org/institution/naturalis-biodiversity-center" xlink:type="simple">RMNH</named-content>), “[Netherlands: UT,] 3bergen [= Driebergen], Six [c. 1860]”; 1 ♀ (<named-content xmlns:xlink="http://www.w3.org/1999/xlink" content-type="dwc:institutional_code" xlink:title="Naturalis Biodiversity Center" xlink:href="http://grbio.org/institution/naturalis-biodiversity-center" xlink:type="simple">RMNH</named-content>), “[? Netherlands, Hilvarenbeek], H.B., 3.vii”; 1 ♂ (<named-content xmlns:xlink="http://www.w3.org/1999/xlink" content-type="dwc:institutional_code" xlink:title="Naturalis Biodiversity Center" xlink:href="http://grbio.org/institution/naturalis-biodiversity-center" xlink:type="simple">RMNH</named-content>), “Nederland: Gld, ‘t Harde, 16.viii.1993, B. v. Aartsen”; 1 ♀ (<named-content xmlns:xlink="http://www.w3.org/1999/xlink" content-type="dwc:institutional_code" xlink:title="Naturalis Biodiversity Center" xlink:href="http://grbio.org/institution/naturalis-biodiversity-center" xlink:type="simple">RMNH</named-content>), “Netherlands[: FR], Fochtelo, 4.ix.2001, B. v. Aartsen; 1 ♀ (<named-content xmlns:xlink="http://www.w3.org/1999/xlink" content-type="dwc:institutional_code" xlink:title="Naturalis Biodiversity Center" xlink:href="http://grbio.org/institution/naturalis-biodiversity-center" xlink:type="simple">RMNH</named-content>), “Netherlands: DR, Borger, Boswachterij Borger, UTM LD, 495693, SBB-vak 26, 25–28.vii.1993, Mal. tr[ap], L. Witmond”; 1 ♀ (<named-content xmlns:xlink="http://www.w3.org/1999/xlink" content-type="dwc:institutional_code" xlink:title="Naturalis Biodiversity Center" xlink:href="http://grbio.org/institution/naturalis-biodiversity-center" xlink:type="simple">RMNH</named-content>), “Netherlands: NB, Tilburg, Kaaistoep, at light, 18.vii.2017, 128.8–394.6, T. Peeters, <named-content xmlns:xlink="http://www.w3.org/1999/xlink" content-type="dwc:institutional_code" xlink:title="Naturalis Biodiversity Center" xlink:href="http://grbio.org/institution/naturalis-biodiversity-center" xlink:type="simple">RMNH</named-content>’18”; 1 ♀ (<named-content xmlns:xlink="http://www.w3.org/1999/xlink" content-type="dwc:institutional_code" xlink:title="Naturalis Biodiversity Center" xlink:href="http://grbio.org/institution/naturalis-biodiversity-center" xlink:type="simple">RMNH</named-content>), “[Netherlands:] Gld, Epe, de Dellen, 19.vii.1994, B. v. Aartsen”; 1 ♂ (<named-content xmlns:xlink="http://www.w3.org/1999/xlink" content-type="dwc:institutional_code" xlink:title="Naturalis Biodiversity Center" xlink:href="http://grbio.org/institution/naturalis-biodiversity-center" xlink:type="simple">RMNH</named-content>), “[Netherlands:] OV, Hasselt, Stadsgaten, 24.vii.1994, B. v. Aartsen”; 3 ♀ (<named-content xmlns:xlink="http://www.w3.org/1999/xlink" content-type="dwc:institutional_code" xlink:title="Naturalis Biodiversity Center" xlink:href="http://grbio.org/institution/naturalis-biodiversity-center" xlink:type="simple">RMNH</named-content>), “Netherlands: NB, Achtmaal, O. Bluisse Heide, MT, R.D. 97–386, 5.viii.2015, E. Brosens”; 1 ♂ (<named-content xmlns:xlink="http://www.w3.org/1999/xlink" content-type="dwc:institutional_code" xlink:title="Naturalis Biodiversity Center" xlink:href="http://grbio.org/institution/naturalis-biodiversity-center" xlink:type="simple">RMNH</named-content>), id., but 15.viii.2015; 1 ♀ (<named-content xmlns:xlink="http://www.w3.org/1999/xlink" content-type="dwc:institutional_code" xlink:title="National Museums of Scotland" xlink:href="http://grbio.org/institution/national-museum-scotland-natural-sciences" xlink:type="simple">NMS</named-content>), “<bold>Norway</bold>: RY Hølland, <named-content xmlns:xlink="http://www.w3.org/1999/xlink" content-type="dwc:verbatimCoordinates" xlink:type="simple"><named-content content-type="geo-json" specific-use="{&#34;type&#34;:&#34;Point&#34;,&#34;coordinates&#34;:[5.835180,58.524450]}" id="NCID0E6ZAE" xlink:type="simple">58.52445N 5.83518E</named-content></named-content>, 17.vii–2.vii.2020 Mal. tr. A.T. Mjøs”; 1 ♂ (<named-content xmlns:xlink="http://www.w3.org/1999/xlink" content-type="dwc:institutional_code" xlink:title="National Museums of Scotland" xlink:href="http://grbio.org/institution/national-museum-scotland-natural-sciences" xlink:type="simple">NMS</named-content>), “<bold>Serbia</bold>: Kasan, N of Prepollent, 1256 m, <named-content xmlns:xlink="http://www.w3.org/1999/xlink" content-type="dwc:verbatimCoordinates" xlink:type="simple"><named-content content-type="geo-json" specific-use="{&#34;type&#34;:&#34;Point&#34;,&#34;coordinates&#34;:[20.612222,43.326389]}" id="NCID0EN1AE" xlink:type="simple">43°19'35"N, 19°96'44"E</named-content></named-content>, 3.vii.2019, C.W. Plant”, “MRS <italic><tp:taxon-name><tp:taxon-name-part taxon-name-part-type="genus" reg="Aleiodes">Aleiodes</tp:taxon-name-part></tp:taxon-name></italic> DNA 1057”, “DNA COI worked”; 1 ♀ (<named-content xmlns:xlink="http://www.w3.org/1999/xlink" content-type="dwc:institutional_code" xlink:title="National Museums of Scotland" xlink:href="http://grbio.org/institution/national-museum-scotland-natural-sciences" xlink:type="simple">NMS</named-content>), “Serbia: Tzaribrod (Dimitrovgrad) distr., Vištni Kamen above Bačevo Village, 763 m, N43.0271, E022.8239 11.viii.2021, S. Beshkov &amp; A. Nahirnić-Beshkova”, “MRS <italic><tp:taxon-name><tp:taxon-name-part taxon-name-part-type="genus" reg="Aleiodes">Aleiodes</tp:taxon-name-part></tp:taxon-name></italic> DNA 1129”, “DNA <abbrev xmlns:xlink="http://www.w3.org/1999/xlink" xlink:title="c oxidase subunit 1" id="ABBRID0EE2AE" xlink:type="simple">CO1</abbrev> worked”; 1 ♀ + 3 ♂ (<named-content xmlns:xlink="http://www.w3.org/1999/xlink" content-type="dwc:institutional_code" xlink:title="National Museums of Scotland" xlink:href="http://grbio.org/institution/national-museum-scotland-natural-sciences" xlink:type="simple">NMS</named-content>), “Serbia: Suva Planina, Preslap, 1186 m, N43.19473 E022.24400, 30.vi.2021, S. Beshkov &amp; A. Nahirnić-Beshkova”; 1 ♀ (<named-content xmlns:xlink="http://www.w3.org/1999/xlink" content-type="dwc:institutional_code" xlink:title="Natural History Museum, London" xlink:href="http://grbio.org/institution/natural-history-museum-london" xlink:type="simple">NHMUK</named-content>), “Yugoslavia, <bold>Slovenia</bold>, Postojne, 24.vii, R.L. Coe”; 1 ♀ (<named-content xmlns:xlink="http://www.w3.org/1999/xlink" content-type="dwc:institutional_code" xlink:title="Naturalis Biodiversity Center" xlink:href="http://grbio.org/institution/naturalis-biodiversity-center" xlink:type="simple">RMNH</named-content>), “Espana [= <bold>Spain</bold>:] Huesca, Torla, 1035 m, 8–26.vii.1974, J. Wolschrijn”; 1 ♀ (<named-content xmlns:xlink="http://www.w3.org/1999/xlink" content-type="dwc:institutional_code" xlink:title="National Museums of Scotland" xlink:href="http://grbio.org/institution/national-museum-scotland-natural-sciences" xlink:type="simple">NMS</named-content>), “<bold>Sweden</bold>: Bohuslän, Tossene, Åby, MV, 9.vii–13.viii.2013, N. Ryrholm”, “MRS <italic><tp:taxon-name><tp:taxon-name-part taxon-name-part-type="genus" reg="Aleiodes">Aleiodes</tp:taxon-name-part></tp:taxon-name></italic> DNA 864”, “DNA <abbrev xmlns:xlink="http://www.w3.org/1999/xlink" xlink:title="c oxidase subunit 1" id="ABBRID0EF3AE" xlink:type="simple">CO1</abbrev> worked”; 1 ♂ (<named-content xmlns:xlink="http://www.w3.org/1999/xlink" content-type="dwc:institutional_code" xlink:title="National Museums of Scotland" xlink:href="http://grbio.org/institution/national-museum-scotland-natural-sciences" xlink:type="simple">NMS</named-content>), id., but “14.viii–21.xi.2013” and no DNA labels; 1 ♂ (<named-content xmlns:xlink="http://www.w3.org/1999/xlink" content-type="dwc:institutional_code" xlink:title="National Museums of Scotland" xlink:href="http://grbio.org/institution/national-museum-scotland-natural-sciences" xlink:type="simple">NMS</named-content>), “Sweden: Bohuslän, Tossene, Stora Hultet MV, 8.viii–21.xi.2013 N. Ryrholm, “MRS <italic><tp:taxon-name><tp:taxon-name-part taxon-name-part-type="genus" reg="Aleiodes">Aleiodes</tp:taxon-name-part></tp:taxon-name></italic> DNA 867”, “DNA <abbrev xmlns:xlink="http://www.w3.org/1999/xlink" xlink:title="c oxidase subunit 1" id="ABBRID0EY3AE" xlink:type="simple">CO1</abbrev> worked”; 1 ♂ (<named-content xmlns:xlink="http://www.w3.org/1999/xlink" content-type="dwc:institutional_code" xlink:title="National Museums of Scotland" xlink:href="http://grbio.org/institution/national-museum-scotland-natural-sciences" xlink:type="simple">NMS</named-content>), id., but “MRS <italic><tp:taxon-name><tp:taxon-name-part taxon-name-part-type="genus" reg="Aleiodes">Aleiodes</tp:taxon-name-part></tp:taxon-name></italic> DNA 868”, “DNA <abbrev xmlns:xlink="http://www.w3.org/1999/xlink" xlink:title="c oxidase subunit 1" id="ABBRID0EH4AE" xlink:type="simple">CO1</abbrev> worked”; 1 ♂ (<named-content xmlns:xlink="http://www.w3.org/1999/xlink" content-type="dwc:institutional_code" xlink:title="National Museums of Scotland" xlink:href="http://grbio.org/institution/national-museum-scotland-natural-sciences" xlink:type="simple">NMS</named-content>), id, but “28.v–5.viii.2013” and no DNA labels; 1 ♂ (<named-content xmlns:xlink="http://www.w3.org/1999/xlink" content-type="dwc:institutional_code" xlink:title="National Museums of Scotland" xlink:href="http://grbio.org/institution/national-museum-scotland-natural-sciences" xlink:type="simple">NMS</named-content>), “Sweden: Gästrikland, Staffen, Grinduga, MV, 23.vii–9.9.2013 N. Ryrholm”, “MRS <italic><tp:taxon-name><tp:taxon-name-part taxon-name-part-type="genus" reg="Aleiodes">Aleiodes</tp:taxon-name-part></tp:taxon-name></italic> DNA 870”, “DNA <abbrev xmlns:xlink="http://www.w3.org/1999/xlink" xlink:title="c oxidase subunit 1" id="ABBRID0E14AE" xlink:type="simple">CO1</abbrev> worked”; 1 ♂ (<named-content xmlns:xlink="http://www.w3.org/1999/xlink" content-type="dwc:institutional_code" xlink:title="National Museums of Scotland" xlink:href="http://grbio.org/institution/national-museum-scotland-natural-sciences" xlink:type="simple">NMS</named-content>), “Sweden: Ha[lland],Ysby Perstorp, 1–8.viii.2004, N. Ryrholm, <named-content xmlns:xlink="http://www.w3.org/1999/xlink" content-type="dwc:institutional_code" xlink:title="National Museums of Scotland" xlink:href="http://grbio.org/institution/national-museum-scotland-natural-sciences" xlink:type="simple">NMS</named-content>Z 2004.167”, “MRS <italic><tp:taxon-name><tp:taxon-name-part taxon-name-part-type="genus" reg="Aleiodes">Aleiodes</tp:taxon-name-part></tp:taxon-name></italic> DNA 385”, “DNA <abbrev xmlns:xlink="http://www.w3.org/1999/xlink" xlink:title="c oxidase subunit 1" id="ABBRID0EJ5AE" xlink:type="simple">CO1</abbrev> worked”; 2 ♂ (<named-content xmlns:xlink="http://www.w3.org/1999/xlink" content-type="dwc:institutional_code" xlink:title="National Museums of Scotland" xlink:href="http://grbio.org/institution/national-museum-scotland-natural-sciences" xlink:type="simple">NMS</named-content>), id., but no DNA labels; 1 ♂ (<named-content xmlns:xlink="http://www.w3.org/1999/xlink" content-type="dwc:institutional_code" xlink:title="National Museums of Scotland" xlink:href="http://grbio.org/institution/national-museum-scotland-natural-sciences" xlink:type="simple">NMS</named-content>), “Sweden: Skåne, Ö Hoby, Spraggehusen, MV, 1.ix–30.x.2013 N. Ryrholm”, “MRS <italic><tp:taxon-name><tp:taxon-name-part taxon-name-part-type="genus" reg="Aleiodes">Aleiodes</tp:taxon-name-part></tp:taxon-name></italic> DNA 854”, “DNA <abbrev xmlns:xlink="http://www.w3.org/1999/xlink" xlink:title="c oxidase subunit 1" id="ABBRID0E35AE" xlink:type="simple">CO1</abbrev> worked”; 2 ♂ (<named-content xmlns:xlink="http://www.w3.org/1999/xlink" content-type="dwc:institutional_code" xlink:title="National Museums of Scotland" xlink:href="http://grbio.org/institution/national-museum-scotland-natural-sciences" xlink:type="simple">NMS</named-content>), id., but no DNA labels: 1 ♂ (<named-content xmlns:xlink="http://www.w3.org/1999/xlink" content-type="dwc:institutional_code" xlink:title="National Museums of Scotland" xlink:href="http://grbio.org/institution/national-museum-scotland-natural-sciences" xlink:type="simple">NMS</named-content>), “Sweden: Skåne, Spraggehusen, MV, 20.v–16.vii.2017 N. Ryrholm/C. Källender”, “MRS <italic><tp:taxon-name><tp:taxon-name-part taxon-name-part-type="genus" reg="Aleiodes">Aleiodes</tp:taxon-name-part></tp:taxon-name></italic> DNA 983”, “DNA <abbrev xmlns:xlink="http://www.w3.org/1999/xlink" xlink:title="c oxidase subunit 1" id="ABBRID0EP6AE" xlink:type="simple">CO1</abbrev> worked”; 2 ♀ + 4 ♂ (<named-content xmlns:xlink="http://www.w3.org/1999/xlink" content-type="dwc:institutional_code" xlink:title="National Museums of Scotland" xlink:href="http://grbio.org/institution/national-museum-scotland-natural-sciences" xlink:type="simple">NMS</named-content>), “Sweden: Skåne, Käseberga, Käseberga,17.vii–14.ix.2013, N. Ryrholm”; 1 ♀ (<named-content xmlns:xlink="http://www.w3.org/1999/xlink" content-type="dwc:institutional_code" xlink:title="Natural History Museum, London" xlink:href="http://grbio.org/institution/natural-history-museum-london" xlink:type="simple">NHMUK</named-content>), “Sweden: Sk[åne], Degaberga, 8.vii.1938, D.M.S. P[erkins] &amp; J.F. P[erkins], B.M. 1938-414”; 1 ♀ + 1 ♂ (<named-content xmlns:xlink="http://www.w3.org/1999/xlink" content-type="dwc:institutional_code" xlink:title="Natural History Museum, London" xlink:href="http://grbio.org/institution/natural-history-museum-london" xlink:type="simple">NHMUK</named-content>), id., but “10.vii.1038”; 1 ♀ (<named-content xmlns:xlink="http://www.w3.org/1999/xlink" content-type="dwc:institutional_code" xlink:title="Natural History Museum, London" xlink:href="http://grbio.org/institution/natural-history-museum-london" xlink:type="simple">NHMUK</named-content>), id., but “14.vii.1938”; 3 ♀ (<named-content xmlns:xlink="http://www.w3.org/1999/xlink" content-type="dwc:institutional_code" xlink:title="Natural History Museum, London" xlink:href="http://grbio.org/institution/natural-history-museum-london" xlink:type="simple">NHMUK</named-content>), “Sweden: Skåne, Löderup, 27.vii.1938, D.M.S. P[erkins] &amp; J.F. P[erkins], B.M. 1938-414” 1 ♀ (<named-content xmlns:xlink="http://www.w3.org/1999/xlink" content-type="dwc:institutional_code" xlink:title="National Museums of Scotland" xlink:href="http://grbio.org/institution/national-museum-scotland-natural-sciences" xlink:type="simple">NMS</named-content>), <bold>Switzerland</bold>: BE, Lenk, Brandegg, 1540 m, 29.vi–3.vii.2019, M.R. Shaw”, “MRS <italic><tp:taxon-name><tp:taxon-name-part taxon-name-part-type="genus" reg="Aleiodes">Aleiodes</tp:taxon-name-part></tp:taxon-name></italic> DNA 1033”, “DNA <abbrev xmlns:xlink="http://www.w3.org/1999/xlink" xlink:title="c oxidase subunit 1" id="ABBRID0EVAAG" xlink:type="simple">CO1</abbrev> worked”; 1 ♀ (<named-content xmlns:xlink="http://www.w3.org/1999/xlink" content-type="dwc:institutional_code" xlink:title="National Museums of Scotland" xlink:href="http://grbio.org/institution/national-museum-scotland-natural-sciences" xlink:type="simple">NMS</named-content>), id., but “MRS <italic><tp:taxon-name><tp:taxon-name-part taxon-name-part-type="genus" reg="Aleiodes">Aleiodes</tp:taxon-name-part></tp:taxon-name></italic> DNA 1034”, “DNA <abbrev xmlns:xlink="http://www.w3.org/1999/xlink" xlink:title="c oxidase subunit 1" id="ABBRID0EEBAG" xlink:type="simple">CO1</abbrev> worked”; 1 ♀ (<named-content xmlns:xlink="http://www.w3.org/1999/xlink" content-type="dwc:institutional_code" xlink:title="Natural History Museum, London" xlink:href="http://grbio.org/institution/natural-history-museum-london" xlink:type="simple">NHMUK</named-content>), “Switzerland: Grindelwald, viii.1937, G. Nixon”;1 ♀ (<named-content xmlns:xlink="http://www.w3.org/1999/xlink" content-type="dwc:institutional_code" xlink:title="Naturalis Biodiversity Center" xlink:href="http://grbio.org/institution/naturalis-biodiversity-center" xlink:type="simple">RMNH</named-content>), “CH [= Switzerland]: Lauerz, SZ, Schuttwald, 480 m, 8.viii.1990, Lf, L. Rezbanyai-Reser”; 1 ♂ (<named-content xmlns:xlink="http://www.w3.org/1999/xlink" content-type="dwc:institutional_code" xlink:title="Naturalis Biodiversity Center" xlink:href="http://grbio.org/institution/naturalis-biodiversity-center" xlink:type="simple">RMNH</named-content>), id., but 26.vi.1990; 1 ♂ (<named-content xmlns:xlink="http://www.w3.org/1999/xlink" content-type="dwc:institutional_code" xlink:title="Naturalis Biodiversity Center" xlink:href="http://grbio.org/institution/naturalis-biodiversity-center" xlink:type="simple">RMNH</named-content>), id., but 11.ix.1991; 1 ♂ (<named-content xmlns:xlink="http://www.w3.org/1999/xlink" content-type="dwc:institutional_code" xlink:title="Naturalis Biodiversity Center" xlink:href="http://grbio.org/institution/naturalis-biodiversity-center" xlink:type="simple">RMNH</named-content>), id., but Sägel (Ried), 455 m, 24.vii.1990. Most unassociated males are considered too doubtfully determined to be treated as paratypes.</p></tp:treatment-sec><tp:treatment-sec sec-type="Molecular data" id="SECID0E3BAG"><title>Molecular data.</title><p>We have DNA barcoded material from England, Estonia, France, Germany, Italy, Netherlands, Serbia, Sweden and Switzerland (see Fig. <xref ref-type="fig" rid="F1">1</xref>).</p></tp:treatment-sec><tp:treatment-sec sec-type="biology" id="SECID0EGCAG"><title>Biology.</title><p>The record (<xref ref-type="bibr" rid="B2">Fahringer 1934</xref>) of <italic><tp:taxon-name><tp:taxon-name-part taxon-name-part-type="genus" reg="Aleiodes">A.</tp:taxon-name-part></tp:taxon-name></italic> “<italic><tp:taxon-name><tp:taxon-name-part taxon-name-part-type="genus" reg="Aleiodes"/><tp:taxon-name-part taxon-name-part-type="species" reg="vittiger">vittiger</tp:taxon-name-part></tp:taxon-name></italic>” from <italic><tp:taxon-name><tp:taxon-name-part taxon-name-part-type="genus" reg="Atolmis">Atolmis</tp:taxon-name-part></tp:taxon-name></italic> (as <italic><tp:taxon-name><tp:taxon-name-part taxon-name-part-type="genus" reg="Gnophria">Gnophria</tp:taxon-name-part></tp:taxon-name></italic>) <italic><tp:taxon-name><tp:taxon-name-part taxon-name-part-type="genus" reg="Atolmis"/><tp:taxon-name-part taxon-name-part-type="species" reg="rubricollis">rubricollis</tp:taxon-name-part></tp:taxon-name></italic> (Linnaeus) (<tp:taxon-name><tp:taxon-name-part taxon-name-part-type="order">Lepidoptera</tp:taxon-name-part></tp:taxon-name>: <tp:taxon-name><tp:taxon-name-part taxon-name-part-type="family">Erebidae</tp:taxon-name-part></tp:taxon-name>, <tp:taxon-name><tp:taxon-name-part taxon-name-part-type="subfamily">Arctiinae</tp:taxon-name-part></tp:taxon-name>, <tp:taxon-name><tp:taxon-name-part taxon-name-part-type="tribe">Lithosiini</tp:taxon-name-part></tp:taxon-name>) is presumed to relate to this species, but we have not seen a reared specimen ourselves except for one partially formed adult extracted from a mummy of this host from Austria that is, unfortunately, not in good enough condition to be determined unequivocally as <italic><tp:taxon-name><tp:taxon-name-part taxon-name-part-type="genus" reg="Aleiodes">A.</tp:taxon-name-part><tp:taxon-name-part taxon-name-part-type="species" reg="pseudoseriatus">pseudoseriatus</tp:taxon-name-part></tp:taxon-name></italic>. However, we have barcoded the dead parasitoid prepupa (MRS935) from a failed mummy of this moth from the Netherlands and it clusters in the tree unequivocally with <italic><tp:taxon-name><tp:taxon-name-part taxon-name-part-type="genus" reg="Aleiodes">A.</tp:taxon-name-part><tp:taxon-name-part taxon-name-part-type="species" reg="pseudoseriatus">pseudoseriatus</tp:taxon-name-part></tp:taxon-name></italic>. Also, at a site in S. Cumbria, England where <italic><tp:taxon-name><tp:taxon-name-part taxon-name-part-type="genus" reg="Aleiodes">A.</tp:taxon-name-part><tp:taxon-name-part taxon-name-part-type="species" reg="pseudoseriatus">pseudoseriatus</tp:taxon-name-part></tp:taxon-name></italic> is the only one of the two relevant <italic><tp:taxon-name><tp:taxon-name-part taxon-name-part-type="genus" reg="Aleiodes">Aleiodes</tp:taxon-name-part></tp:taxon-name></italic> we have found (and barcoded), we have on several occasions obtained mummies of <italic><tp:taxon-name><tp:taxon-name-part taxon-name-part-type="genus" reg="Atolmis">A.</tp:taxon-name-part><tp:taxon-name-part taxon-name-part-type="species" reg="rubricollis">rubricollis</tp:taxon-name-part></tp:taxon-name></italic> that must undoubtedly have harboured <italic><tp:taxon-name><tp:taxon-name-part taxon-name-part-type="genus" reg="Aleiodes">A.</tp:taxon-name-part><tp:taxon-name-part taxon-name-part-type="species" reg="pseudoseriatus">pseudoseriatus</tp:taxon-name-part></tp:taxon-name></italic>, though unfortunately, none survived to produce adults of the parasitoid. The host is increasingly widely distributed and abundant in Europe, and its larva feeds on algae on (often dead) twigs of trees, perhaps with a special liking for conifers, from about July into October. It overwinters as a pupa (unlike <italic><tp:taxon-name><tp:taxon-name-part taxon-name-part-type="genus" reg="Eilema">Eilema</tp:taxon-name-part><tp:taxon-name-part taxon-name-part-type="species" reg="griseola">griseola</tp:taxon-name-part></tp:taxon-name></italic>), so in this case the parasitoid overwinters in the host mummy and has proved to be difficult to rear. To judge from their behaviour in captivity, parasitised <italic><tp:taxon-name><tp:taxon-name-part taxon-name-part-type="genus" reg="Atolmis">Atolmis</tp:taxon-name-part><tp:taxon-name-part taxon-name-part-type="species" reg="rubricollis">rubricollis</tp:taxon-name-part></tp:taxon-name></italic> larvae probably descend from trees to mummify in the litter rather than the mummy forming on twigs. <italic><tp:taxon-name><tp:taxon-name-part taxon-name-part-type="genus" reg="Aleiodes">Aleiodes</tp:taxon-name-part><tp:taxon-name-part taxon-name-part-type="species" reg="pseudoseriatus">pseudoseriatus</tp:taxon-name-part></tp:taxon-name></italic> is univoltine with a flight time from the very end of June to September.</p><p>A female paratype (not barcoded but confidently determined and from the area in England (S. Cumbria) where only <italic><tp:taxon-name><tp:taxon-name-part taxon-name-part-type="genus" reg="Aleiodes">A.</tp:taxon-name-part><tp:taxon-name-part taxon-name-part-type="species" reg="pseudoseriatus">pseudoseriatus</tp:taxon-name-part></tp:taxon-name></italic> has been found (and barcoded)), was offered cultured larvae of the lithosiin arctiine <italic><tp:taxon-name><tp:taxon-name-part taxon-name-part-type="genus" reg="Eilema">Eilema</tp:taxon-name-part><tp:taxon-name-part taxon-name-part-type="species" reg="griseola">griseola</tp:taxon-name-part></tp:taxon-name></italic> (Hübner) at various stages of growth in viii.1995, by day and at dusk when she was more active, but apart from very brief antennation on a minority of occasions she showed no interest in them.</p></tp:treatment-sec><tp:treatment-sec sec-type="diagnosis" id="SECID0EEIAG"><title>Diagnosis.</title><p>Subbasal cell of fore wing with small glabrous patch apically (<bold>a</bold> in Fig. <xref ref-type="fig" rid="F6">20</xref>); pterostigma variable, often with less-developed pale yellowish patch or entirely brown antero-basally (Figs <xref ref-type="fig" rid="F3">3</xref>, <xref ref-type="fig" rid="F4">5</xref>); hind femur of ♀ usually 4.7–5.5× longer than wide; pterostigma usually dark brown or brown antero-basally, rarely yellowish (Figs <xref ref-type="fig" rid="F4">5</xref>, <xref ref-type="fig" rid="F5">18</xref>, <xref ref-type="fig" rid="F5">19</xref>); <bold>if</bold> ♀ hind femur partly dark brown, then usually paler ventrally than laterally; fourth antennal segment dark brown (Figs <xref ref-type="fig" rid="F3">3</xref>, <xref ref-type="fig" rid="F4">15</xref>), if brown then darker than scapus ventrally (Fig. <xref ref-type="fig" rid="F5">18</xref>); vein 1-M of fore wing of ♂ and surrounding area often darker than in <italic><tp:taxon-name><tp:taxon-name-part taxon-name-part-type="genus" reg="Aleiodes">A.</tp:taxon-name-part><tp:taxon-name-part taxon-name-part-type="species" reg="seriatus">seriatus</tp:taxon-name-part></tp:taxon-name></italic>. On average with about 3 more antennal segments than <italic><tp:taxon-name><tp:taxon-name-part taxon-name-part-type="genus" reg="Aleiodes">A.</tp:taxon-name-part><tp:taxon-name-part taxon-name-part-type="species" reg="seriatus">seriatus</tp:taxon-name-part></tp:taxon-name></italic> in both sexes. We have also seen the holotype of <italic><tp:taxon-name><tp:taxon-name-part taxon-name-part-type="genus" reg="Rogas">Rogas</tp:taxon-name-part><tp:taxon-name-part taxon-name-part-type="species" reg="kuslitzkyi">kuslitzkyi</tp:taxon-name-part></tp:taxon-name></italic> Tobias, 1976, from Azerbaijan and believe it can be ruled out to belong to <italic><tp:taxon-name><tp:taxon-name-part taxon-name-part-type="genus" reg="Aleiodes">A.</tp:taxon-name-part><tp:taxon-name-part taxon-name-part-type="species" reg="pseudoseriatus">pseudoseriatus</tp:taxon-name-part></tp:taxon-name></italic> (see also notes on barcoded specimens from Primorsky Krai below).</p><fig id="F3" position="float" orientation="portrait"><object-id xmlns:xlink="http://www.w3.org/1999/xlink" content-type="doi" xlink:type="simple">10.3897/zookeys.1208.127135.figures3-4</object-id><object-id xmlns:xlink="http://www.w3.org/1999/xlink" content-type="arpha" xlink:type="simple">98229882-F052-5EA6-9E01-7A41C2DB1780</object-id><label>Figures 3, 4.</label><caption><p><italic><tp:taxon-name><tp:taxon-name-part taxon-name-part-type="genus" reg="Aleiodes">Aleiodes</tp:taxon-name-part><tp:taxon-name-part taxon-name-part-type="species" reg="pseudoseriatus">pseudoseriatus</tp:taxon-name-part></tp:taxon-name></italic> sp. nov., paratype, ♀ (<bold>3</bold>), and mummified caterpillar of <italic><tp:taxon-name><tp:taxon-name-part taxon-name-part-type="genus" reg="Atolmis">Atolmis</tp:taxon-name-part><tp:taxon-name-part taxon-name-part-type="species" reg="rubricollis">rubricollis</tp:taxon-name-part></tp:taxon-name></italic> (Linnaeus) with <italic><tp:taxon-name><tp:taxon-name-part taxon-name-part-type="genus" reg="Aleiodes">A.</tp:taxon-name-part><tp:taxon-name-part taxon-name-part-type="species" reg="pseudoseriatus">pseudoseriatus</tp:taxon-name-part></tp:taxon-name></italic> larva within (<bold>4</bold>), both from England, S. Cumbria, Whitbarrow. <bold>3</bold> habitus, lateral view <bold>4</bold> mummy, dorsal view.</p></caption><graphic xmlns:xlink="http://www.w3.org/1999/xlink" xlink:href="zookeys-1208-241_article-127135__-g003.jpg" position="float" orientation="portrait" xlink:type="simple" id="oo_1104698.jpg"><uri content-type="original_file" xlink:type="simple">https://binary.pensoft.net/fig/1104698</uri></graphic></fig><fig id="F4" position="float" orientation="portrait"><object-id xmlns:xlink="http://www.w3.org/1999/xlink" content-type="doi" xlink:type="simple">10.3897/zookeys.1208.127135.figures5-17</object-id><object-id xmlns:xlink="http://www.w3.org/1999/xlink" content-type="arpha" xlink:type="simple">A58854AC-D2D4-5A5C-8514-0E6D8E98EB7E</object-id><label>Figures 5–17.</label><caption><p><italic><tp:taxon-name><tp:taxon-name-part taxon-name-part-type="genus" reg="Aleiodes">Aleiodes</tp:taxon-name-part><tp:taxon-name-part taxon-name-part-type="species" reg="pseudoseriatus">pseudoseriatus</tp:taxon-name-part></tp:taxon-name></italic> sp. nov., holotype, ♀, Italy, Vittoria Veneto, but 17 of paratype ♀ from England, Whitbarrow. <bold>5</bold> wings <bold>6</bold> mesosoma, lateral view <bold>7</bold> mesosoma, dorsal view <bold>8</bold> propodeum and metasoma, dorsal view <bold>9</bold> fore femur, lateral view <bold>10</bold> ovipositor sheath <bold>11</bold> hind femur, lateral view <bold>12</bold> head anterior <bold>13</bold> head, dorsal view <bold>14</bold> head, lateral view <bold>15</bold> base of antenna <bold>16</bold> antenna <bold>17</bold> apex of antenna.</p></caption><graphic xmlns:xlink="http://www.w3.org/1999/xlink" xlink:href="zookeys-1208-241_article-127135__-g004.jpg" position="float" orientation="portrait" xlink:type="simple" id="oo_1104699.jpg"><uri content-type="original_file" xlink:type="simple">https://binary.pensoft.net/fig/1104699</uri></graphic></fig><fig id="F5" position="float" orientation="portrait"><object-id xmlns:xlink="http://www.w3.org/1999/xlink" content-type="doi" xlink:type="simple">10.3897/zookeys.1208.127135.figures18-19</object-id><object-id xmlns:xlink="http://www.w3.org/1999/xlink" content-type="arpha" xlink:type="simple">4E3B3632-4581-54F4-AF96-2BA2C0349709</object-id><label>Figures 18–19.</label><caption><p><italic><tp:taxon-name><tp:taxon-name-part taxon-name-part-type="genus" reg="Aleiodes">Aleiodes</tp:taxon-name-part><tp:taxon-name-part taxon-name-part-type="species" reg="pseudoseriatus">pseudoseriatus</tp:taxon-name-part></tp:taxon-name></italic> sp. nov., paratype, ♂, England, S. Cumbria, Roudsea Wood. <bold>18</bold> habitus, lateral view <bold>19</bold> wings.</p></caption><graphic xmlns:xlink="http://www.w3.org/1999/xlink" xlink:href="zookeys-1208-241_article-127135__-g005.jpg" position="float" orientation="portrait" xlink:type="simple" id="oo_1104700.jpg"><uri content-type="original_file" xlink:type="simple">https://binary.pensoft.net/fig/1104700</uri></graphic></fig><fig id="F6" position="float" orientation="portrait"><object-id xmlns:xlink="http://www.w3.org/1999/xlink" content-type="doi" xlink:type="simple">10.3897/zookeys.1208.127135.figures20-25</object-id><object-id xmlns:xlink="http://www.w3.org/1999/xlink" content-type="arpha" xlink:type="simple">D44AE0F3-2D4F-519F-93B6-5A54EE2C3C47</object-id><label>Figures 20–25.</label><caption><p><italic><tp:taxon-name><tp:taxon-name-part taxon-name-part-type="genus" reg="Aleiodes">Aleiodes</tp:taxon-name-part><tp:taxon-name-part taxon-name-part-type="species" reg="seriatus">seriatus</tp:taxon-name-part></tp:taxon-name></italic> aggregate: holotype of <italic><tp:taxon-name><tp:taxon-name-part taxon-name-part-type="genus" reg="Aleiodes">A.</tp:taxon-name-part><tp:taxon-name-part taxon-name-part-type="species" reg="pseudoseriatus">pseudoseriatus</tp:taxon-name-part></tp:taxon-name></italic> sp. nov. (<bold>20</bold>), <italic><tp:taxon-name><tp:taxon-name-part taxon-name-part-type="genus" reg="Aleiodes">Aleiodes</tp:taxon-name-part><tp:taxon-name-part taxon-name-part-type="species" reg="seriatus">seriatus</tp:taxon-name-part></tp:taxon-name></italic> (Herrich-Schäffer), lectotype of <italic><tp:taxon-name><tp:taxon-name-part taxon-name-part-type="genus" reg="Aleiodes">A.</tp:taxon-name-part><tp:taxon-name-part taxon-name-part-type="species" reg="vittiger">vittiger</tp:taxon-name-part></tp:taxon-name></italic> Wesmael, ♀, Belgium (<bold>21–25</bold>) <bold>20, 21</bold> detail of distal half of subbasal cell of fore wing (“a” indicating comparatively large glabrous patch and “aa” a minute glabrous patch) <bold>22</bold> wings <bold>23</bold> fore femur <bold>24</bold> antennae <bold>25</bold> base of antenna. Photographs by Julian Lalanne except 20.</p></caption><graphic xmlns:xlink="http://www.w3.org/1999/xlink" xlink:href="zookeys-1208-241_article-127135__-g006.jpg" position="float" orientation="portrait" xlink:type="simple" id="oo_1104701.jpg"><uri content-type="original_file" xlink:type="simple">https://binary.pensoft.net/fig/1104701</uri></graphic></fig></tp:treatment-sec><tp:treatment-sec sec-type="description" id="SECID0EJRAG"><title>Description.</title><p>Holotype, ♀, length of fore wing 5.2 mm, of body 5.9 mm.</p><p><bold><italic>Head</italic>.</bold> Antenna incomplete, but according to label originally with 47 segments, length of antenna in ♀ paratype from England 1.3× fore wing and its subapical segments medium-sized (Fig. <xref ref-type="fig" rid="F4">17</xref>); frons granulate and distinctly depressed laterally; OOL 1.5× diameter of posterior ocellus, granulate and matt; depression near posterior ocellus granulate; vertex largely granulate-coriaceous, rather dull; clypeus coriaceous; ventral margin of clypeus depressed (Fig. <xref ref-type="fig" rid="F4">12</xref>); face granulate but dorsally rugulose; width of hypoclypeal depression 0.4× minimum width of face (Fig. <xref ref-type="fig" rid="F4">12</xref>); length of eye 3.6× temple in dorsal view (Fig. <xref ref-type="fig" rid="F4">13</xref>); vertex behind stemmaticum rugulose-granulate; clypeus largely above lower level of eyes; length of malar space 0.3× length of eye in lateral view.</p><p><bold><italic>Mesosoma</italic>.</bold> Mesoscutal lobes finely granulate-coriaceous, matt; precoxal area of mesopleuron rugulose but posteriorly absent, and area above it finely granulate; metapleuron densely granulate and ventrally rugose; metanotum with short median carina anteriorly and distinct depression posteriorly; scutellum finely granulate; propodeum rather long and flat, granulate anteriorly and densely rugose posteriorly, medio-longitudinal carina complete, and without protruding carinae laterally.</p><p><bold><italic>Wings</italic>.</bold> Fore wing: r 0.4 × 3-SR (Fig. <xref ref-type="fig" rid="F4">5</xref>); 1-CU1 horizontal, 0.7 × 2-CU1; r-m 0.3 × 3-SR; second submarginal cell medium-sized (Fig. <xref ref-type="fig" rid="F4">5</xref>); cu-a inclivous, straight; 1-M straight posteriorly; 1-SR as wide as 1-M; surroundings of M+CU1, 1-M and 1-CU1 setose, but subbasal cell with small glabrous patch apically (a in Fig. <xref ref-type="fig" rid="F6">20</xref>). Hind wing: marginal cell parallel-sided, its apical width 1.1× width at level of hamuli (Fig. <xref ref-type="fig" rid="F4">5</xref>); 2-SC+R as long as wide; short m-cu present anteriorly; vein 2-1A absent (Fig. <xref ref-type="fig" rid="F4">5</xref>); M+CU:1-M: 1r-m = 30:18:18.</p><p><bold><italic>Legs</italic>.</bold> Tarsal claws rather robust, bristly setose and very finely yellowish pectinate; hind coxa rather shiny and only very superficially micro-sculptured, dorsally granulate; hind trochantellus rather slender (Fig. <xref ref-type="fig" rid="F4">11</xref>); length of hind femur and basitarsus 5.1 and 8.3× their width, respectively; length of inner hind spur 0.2× hind basitarsus; apex of hind tibia with distinct comb at inner side (Fig. <xref ref-type="fig" rid="F4">10</xref>).</p><p><bold><italic>Metasoma</italic>.</bold> First tergite distinctly convex medially, as long as wide apically; first and second tergites with medio-longitudinal carina, weakly indicated on third tergite; first tergite densely longitudinally rugose; second and third tergites more or less obliquely rugulose (Fig. <xref ref-type="fig" rid="F4">8</xref>); medio-basal area of second tergite triangular and minute (Fig. <xref ref-type="fig" rid="F4">8</xref>); second suture deep and distinctly crenulate; remainder of metasoma superficially micro-sculptured or smooth; fourth and apical half of third tergite without sharp lateral crease; ovipositor sheath widened, with medium-sized slanted setae and apically subtruncate (Fig. <xref ref-type="fig" rid="F4">10</xref>).</p><p><bold><italic>Colour</italic>.</bold> Dark brown; palpi, legs (but base of hind tibia dark brown), mandible (except dark brown teeth), malar space, clypeus and tegulae pale yellowish; orbita, propleuron, side of pronotum, mesosternum anteriorly, scutellum largely, first tergite medio-apically, second tergite medially (area widened posteriorly) and third tergite antero-medially yellowish brown; antenna, veins and pterostigma (but slightly paler basally than medially) mainly dark brown; third-sixth tergites posteriorly and laterally ivory (Figs <xref ref-type="fig" rid="F3">3</xref>, <xref ref-type="fig" rid="F4">8</xref>); wing membrane subhyaline, but surroundings of veins 1-M, 1-SR, 1-CU1 and r of fore wing more or less infuscate (Figs <xref ref-type="fig" rid="F4">5</xref>, <xref ref-type="fig" rid="F5">18</xref>).</p></tp:treatment-sec><tp:treatment-sec sec-type="distribution" id="SECID0EAVAG"><title>Distribution</title><p>(from type material involved in this study): Austria, Belgium, Bulgaria, Czech Republic, England, Estonia, France, Finland, Germany, Hungary, Ireland, Italy, Netherlands, Norway, Serbia, Slovenia, Spain, Sweden, Switzerland.</p></tp:treatment-sec><tp:treatment-sec sec-type="etymology" id="SECID0EFVAG"><title>Etymology.</title><p>The species is named “<italic><tp:taxon-name><tp:taxon-name-part taxon-name-part-type="genus" reg="Aleiodes"/><tp:taxon-name-part taxon-name-part-type="species" reg="pseudoseriatus">pseudoseriatus</tp:taxon-name-part></tp:taxon-name></italic>”, because of its similarity to <italic><tp:taxon-name><tp:taxon-name-part taxon-name-part-type="genus" reg="Aleiodes">A.</tp:taxon-name-part><tp:taxon-name-part taxon-name-part-type="species" reg="seriatus">seriatus</tp:taxon-name-part></tp:taxon-name></italic>.</p></tp:treatment-sec><tp:treatment-sec sec-type="variation" id="SECID0EAWAG"><title>Variation.</title><p>Pterostigma colour is rather variable, often with indistinct pale yellowish patch or entirely brown antero-basally, but sometimes with distinct yellowish basal patch; hind femur of ♀ usually 4.7–5.5 times longer than wide; ♀ with 46(1), 47(3), 48(8), 49(15), 50(13), 51(1) antennal segments and ♂ with 48(1), 50(2), 51(5), 52(14), 53(14), 54(11), 55(5), 56(4), 58(1) antennal segments; fourth antennal segment dark brown (Fig. <xref ref-type="fig" rid="F4">15</xref>), if brown then darker than scapus ventrally, rarely both are yellow; hind femur entirely yellowish brown or with faint brown small patch to large dark brownish part; metasoma with typical black pattern. Specimens with almost unmarked metasoma seem to occur very rarely or possibly not at all. Males have, on average, about three or four more antennal segments than females.</p></tp:treatment-sec><tp:treatment-sec><!--Section generated to contain objects referenced in tp:taxon-treatment.--><fig id="F1" position="float" orientation="portrait"><object-id xmlns:xlink="http://www.w3.org/1999/xlink" content-type="doi" xlink:type="simple">10.3897/zookeys.1208.127135.figure1</object-id><object-id xmlns:xlink="http://www.w3.org/1999/xlink" content-type="arpha" xlink:type="simple">A05C72F2-4AB1-5090-A886-F223EEF30EAA</object-id><label>Figure 1.</label><caption><p>Maximum likelihood tree based on all DNA barcode sequence data for taxa included in this paper, rooted using sequences from three related <italic><tp:taxon-name><tp:taxon-name-part taxon-name-part-type="genus" reg="Aleiodes">Aleiodes</tp:taxon-name-part></tp:taxon-name></italic> species, with full bootstrap support values for selected branches.</p></caption><graphic xmlns:xlink="http://www.w3.org/1999/xlink" xlink:href="zookeys-1208-241_article-127135__-g001.jpg" position="float" orientation="portrait" xlink:type="simple" id="oo_1104696.jpg"><uri content-type="original_file" xlink:type="simple">https://binary.pensoft.net/fig/1104696</uri></graphic></fig></tp:treatment-sec><ref-list><ref id="B2"><mixed-citation xmlns:xlink="http://www.w3.org/1999/xlink" xlink:type="simple"><person-group><name name-style="western"><surname>Fahringer</surname><given-names>J</given-names></name></person-group> (<year>1934</year>) <italic>Opuscula braconologica</italic> III. Palaearktische Region II. Wagner, Wien.</mixed-citation></ref></ref-list></tp:taxon-treatment>
