# Supplementary material for: ﻿Resolution of the Aleiodesseriatus (Herrich-Schäffer, 1838)-aggregate in the western Palaearctic (Hymenoptera, Braconidae, Rogadinae), with description of a new species
Source: Zookeys. 2024 Jul 30;1208:241–58. doi: 10.3897/zookeys.1208.127135 (PMC11303847; doi:10.3897/zookeys.1208.127135)
Supplement: XML Treatment for Aleiodes seriatus [file zookeys.1208.127135-treatment2.xml]

<!DOCTYPE tp:taxon-treatment
  PUBLIC "-//TaxonX//DTD Taxonomic Treatment Publishing DTD v0 20100105//EN" "tax-treatment-NSO.dtd">
<tp:taxon-treatment xmlns:tp="http://www.plazi.org/taxpub"><tp:treatment-meta><kwd-group><label>Taxon classification</label><kwd>
                <named-content content-type="kingdom">Animalia</named-content>
              </kwd></kwd-group><mixed-citation publication-type="journal"><person-group><name><surname>van Achterberg</surname><given-names>Cornelis</given-names></name><name><surname>Shaw</surname><given-names>Mark R.</given-names></name><name><surname>Fernandez-Triana</surname><given-names>Jose</given-names></name><name><surname>Quicke</surname><given-names>Donald L. J.</given-names></name></person-group><article-title>﻿Resolution of the <italic><tp:taxon-name><tp:taxon-name-part taxon-name-part-type="genus" reg="Aleiodes">Aleiodes</tp:taxon-name-part><tp:taxon-name-part taxon-name-part-type="species" reg="seriatus">seriatus</tp:taxon-name-part></tp:taxon-name></italic> (Herrich-Schäffer, 1838)-aggregate in the western Palaearctic (<tp:taxon-name><tp:taxon-name-part taxon-name-part-type="order">Hymenoptera</tp:taxon-name-part></tp:taxon-name>, <tp:taxon-name><tp:taxon-name-part taxon-name-part-type="family">Braconidae</tp:taxon-name-part></tp:taxon-name>, <tp:taxon-name><tp:taxon-name-part taxon-name-part-type="subfamily">Rogadinae</tp:taxon-name-part></tp:taxon-name>), with description of a new species</article-title><source>Zookeys</source><day>30</day><month>07</month><year>2024</year><volume>1208</volume><fpage>241</fpage><lpage>258</lpage><pub-id pub-id-type="doi">10.3897/zookeys.1208.127135</pub-id></mixed-citation></tp:treatment-meta><tp:nomenclature><label>﻿</label><tp:taxon-name>
              <object-id xmlns:xlink="http://www.w3.org/1999/xlink" content-type="arpha" xlink:type="simple">CAED36F6-80F6-53E3-A146-5D2739AFB5E0</object-id>
              <tp:taxon-name-part taxon-name-part-type="genus" reg="Aleiodes">Aleiodes</tp:taxon-name-part>
              <tp:taxon-name-part taxon-name-part-type="species" reg="seriatus">seriatus</tp:taxon-name-part>
            </tp:taxon-name><tp:taxon-authority>(Herrich-Schäffer, 1838)</tp:taxon-authority><xref ref-type="fig" rid="F6">Figs 21–25</xref><xref ref-type="fig" rid="F7">, 26, 27</xref><xref ref-type="fig" rid="F8">, 28–29</xref><xref ref-type="bibr" rid="B19">(see also figs 328–340 in van Achterberg and Shaw (2016))</xref><tp:nomenclature-citation-list><tp:nomenclature-citation><tp:taxon-name>
                  <tp:taxon-name-part taxon-name-part-type="genus" reg="Rogas">Rogas</tp:taxon-name-part>
                  <tp:taxon-name-part taxon-name-part-type="species" reg="seriatus">seriatus</tp:taxon-name-part>
                </tp:taxon-name><comment>Herrich-Schäffer, 1838: 156–12, fig. [type series lost].</comment></tp:nomenclature-citation><tp:nomenclature-citation><tp:taxon-name>
                  <tp:taxon-name-part taxon-name-part-type="genus" reg="Aleiodes">Aleiodes</tp:taxon-name-part>
                  <tp:taxon-name-part taxon-name-part-type="species" reg="seriatus">seriatus</tp:taxon-name-part>
                </tp:taxon-name><comment>; <xref ref-type="bibr" rid="B10">Papp 1991</xref>: 107; <xref ref-type="bibr" rid="B1">Belokobylskij et al. 2003</xref>: 399.</comment></tp:nomenclature-citation><tp:nomenclature-citation><tp:taxon-name>
                  <tp:taxon-name-part taxon-name-part-type="genus" reg="Aleiodes">Aleiodes</tp:taxon-name-part>
                  <tp:taxon-name-part taxon-name-part-type="species" reg="vittiger">vittiger</tp:taxon-name-part>
                </tp:taxon-name><comment>Wesmael, 1838: 112; <xref ref-type="bibr" rid="B13">Shenefelt 1975</xref>: 1185; <xref ref-type="bibr" rid="B10">Papp 1991</xref>: 107; <xref ref-type="bibr" rid="B1">Belokobylskij et al. 2003</xref>: 399 (as synonym of <tp:taxon-name><tp:taxon-name-part taxon-name-part-type="genus" reg="Aleiodes">A.</tp:taxon-name-part><tp:taxon-name-part taxon-name-part-type="species" reg="seriatus">seriatus</tp:taxon-name-part></tp:taxon-name>) [examined].</comment></tp:nomenclature-citation><tp:nomenclature-citation><tp:taxon-name>
                  <tp:taxon-name-part taxon-name-part-type="genus" reg="Rogas">Rogas</tp:taxon-name-part>
                  <tp:taxon-name-part taxon-name-part-type="species" reg="kuslitzkyi">kuslitzkyi</tp:taxon-name-part>
                </tp:taxon-name><comment>Tobias, 1976: 88, 223–224; 1986: 83 (1995 transl.: 137).</comment></tp:nomenclature-citation><tp:nomenclature-citation><tp:taxon-name>
                  <tp:taxon-name-part taxon-name-part-type="genus" reg="Aleiodes">Aleiodes</tp:taxon-name-part>
                  <tp:taxon-name-part taxon-name-part-type="species" reg="kuslitzkyi">kuslitzkyi</tp:taxon-name-part>
                </tp:taxon-name><comment>; <xref ref-type="bibr" rid="B1">Belokobylskij et al. 2003</xref>: 399 (as synonym of <tp:taxon-name><tp:taxon-name-part taxon-name-part-type="genus" reg="Aleiodes">A.</tp:taxon-name-part><tp:taxon-name-part taxon-name-part-type="species" reg="seriatus">seriatus</tp:taxon-name-part></tp:taxon-name>).</comment></tp:nomenclature-citation></tp:nomenclature-citation-list></tp:nomenclature><tp:treatment-sec sec-type="type material" id="SECID0EM2AG"><title>Type material.</title><p>The type series of <italic><tp:taxon-name><tp:taxon-name-part taxon-name-part-type="genus" reg="Aleiodes">Aleiodes</tp:taxon-name-part><tp:taxon-name-part taxon-name-part-type="species" reg="seriatus">seriatus</tp:taxon-name-part></tp:taxon-name></italic> (Herrich-Schäffer) is lost; as are the types of other <tp:taxon-name><tp:taxon-name-part taxon-name-part-type="family">Braconidae</tp:taxon-name-part></tp:taxon-name> described by Herrich-Schäffer (<xref ref-type="bibr" rid="B5">Horn and Kahle 1935–1937</xref>; CvA could not find any specimen in the Zoological Museum in Berlin). The original description is rudimentary, and the figure shows only the colour pattern (which is highly variable) and there is a cryptic species in Europe. Considering the description (distinct yellowish base of the pterostigma), origin of the type series (assumed to be collected in the surroundings of Regensburg, Bavaria (his residence)) and its similarity with the lectotype of <italic><tp:taxon-name><tp:taxon-name-part taxon-name-part-type="genus" reg="Aleiodes">A.</tp:taxon-name-part><tp:taxon-name-part taxon-name-part-type="species" reg="vittiger">vittiger</tp:taxon-name-part></tp:taxon-name></italic>, this lectotype (♀, Royal Belgian Institute of Natural Sciences, Brussels, “<italic><tp:taxon-name><tp:taxon-name-part taxon-name-part-type="genus" reg="Aleiodes">A.</tp:taxon-name-part><tp:taxon-name-part taxon-name-part-type="species" reg="vittiger">vittiger</tp:taxon-name-part></tp:taxon-name></italic>, ♀, mihi, 13” (in Wesmael’s handwriting), “<italic><tp:taxon-name><tp:taxon-name-part taxon-name-part-type="genus" reg="Aleiodes">A.</tp:taxon-name-part><tp:taxon-name-part taxon-name-part-type="species" reg="vittiger">vittiger</tp:taxon-name-part></tp:taxon-name></italic> mihi, dét. C. Wesmael”, “Coll. Wesmael”, “Belgique, Bruxelles”, “Lectotypus ♀ <italic><tp:taxon-name><tp:taxon-name-part taxon-name-part-type="genus" reg="Aleiodes">Aleiodes</tp:taxon-name-part><tp:taxon-name-part taxon-name-part-type="species" reg="vittiger">vittiger</tp:taxon-name-part></tp:taxon-name></italic> Wesm., 1838, Papp, 1983”) is herewith designated as the neotype of <italic><tp:taxon-name><tp:taxon-name-part taxon-name-part-type="genus" reg="Aleiodes">A.</tp:taxon-name-part><tp:taxon-name-part taxon-name-part-type="species" reg="seriatus">seriatus</tp:taxon-name-part></tp:taxon-name></italic> (Herrich-Schäffer, 1838) to stabilize the taxonomy of the nominal species <italic><tp:taxon-name><tp:taxon-name-part taxon-name-part-type="genus" reg="Aleiodes">A.</tp:taxon-name-part><tp:taxon-name-part taxon-name-part-type="species" reg="seriatus">seriatus</tp:taxon-name-part></tp:taxon-name></italic> and <italic><tp:taxon-name><tp:taxon-name-part taxon-name-part-type="genus" reg="Aleiodes">A.</tp:taxon-name-part><tp:taxon-name-part taxon-name-part-type="species" reg="vittiger">vittiger</tp:taxon-name-part></tp:taxon-name></italic>.</p></tp:treatment-sec><tp:treatment-sec sec-type="Molecular data" id="SECID0ET5AG"><title>Molecular data.</title><p>We have barcoded specimens from Albania (Gjurokaster), Bulgaria (Godech), England (Cambridgeshire), France (Ardèche, Corsica, Côte-d’Or, Dordogne, Var), Greece (Meteora), Italy (Veneto), Lithuania (Cepheliai), North Macedonia (Vardar), Serbia (Dukat, Suva Planina) and Spain (Mallorca: S’Albufera) (see Figs <xref ref-type="fig" rid="F1">1</xref>, <xref ref-type="fig" rid="F2">2</xref>).</p></tp:treatment-sec><tp:treatment-sec sec-type="material" id="SECID0EB6AG"><title>Additional material.</title><p>Austria, Czech Republic, Netherlands (DR: Borger, Wijster, LI: St. Pietersberg, NB: Tilburg (Kaaistoep), Oisterwijk), Germany, Hungary, Montenegro, Poland, Russia, Sweden, Turkey.</p></tp:treatment-sec><tp:treatment-sec sec-type="diagnosis" id="SECID0EG6AG"><title>Diagnosis.</title><p>Subbasal cell of fore wing setose apically (aa in Fig. <xref ref-type="fig" rid="F6">21</xref>; in ca 80% of ♀ specimens, 50% of ♂); pterostigma often distinctly pale yellowish antero-basally (Figs <xref ref-type="fig" rid="F6">22</xref>, <xref ref-type="fig" rid="F8">28</xref>, <xref ref-type="fig" rid="F8">29</xref>); hind femur of ♀ 5.3–6.0 times longer than wide (in ♂ up to 7.2 times); <bold>if</bold> (♀) hind femur partly dark brown laterally then also so ventrally; fourth antennal segment brown or yellowish brown ventrally, similar to scapus (Fig. <xref ref-type="fig" rid="F8">28</xref>); vein 1-M of fore wing of ♂ and surrounding area often less darkened than in <italic><tp:taxon-name><tp:taxon-name-part taxon-name-part-type="genus" reg="Aleiodes">A.</tp:taxon-name-part><tp:taxon-name-part taxon-name-part-type="species" reg="pseudoseriatus">pseudoseriatus</tp:taxon-name-part></tp:taxon-name></italic>.</p><fig id="F7" position="float" orientation="portrait"><object-id xmlns:xlink="http://www.w3.org/1999/xlink" content-type="doi" xlink:type="simple">10.3897/zookeys.1208.127135.figures26-27</object-id><object-id xmlns:xlink="http://www.w3.org/1999/xlink" content-type="arpha" xlink:type="simple">34386DEF-8E15-597A-891B-15C396E7308C</object-id><label>Figures 26, 27.</label><caption><p><italic><tp:taxon-name><tp:taxon-name-part taxon-name-part-type="genus" reg="Aleiodes">Aleiodes</tp:taxon-name-part><tp:taxon-name-part taxon-name-part-type="species" reg="seriatus">seriatus</tp:taxon-name-part></tp:taxon-name></italic> (Herrich-Schäffer), ♂ (<bold>26</bold>) and ♀ (<bold>27</bold>), England, Chippenham Fen. <bold>26</bold> habitus, lateral view <bold>27</bold> detail of hind femur and ovipositor sheath.</p></caption><graphic xmlns:xlink="http://www.w3.org/1999/xlink" xlink:href="zookeys-1208-241_article-127135__-g007.jpg" position="float" orientation="portrait" xlink:type="simple" id="oo_1104702.jpg"><uri content-type="original_file" xlink:type="simple">https://binary.pensoft.net/fig/1104702</uri></graphic></fig><fig id="F8" position="float" orientation="portrait"><object-id xmlns:xlink="http://www.w3.org/1999/xlink" content-type="doi" xlink:type="simple">10.3897/zookeys.1208.127135.figures28-29</object-id><object-id xmlns:xlink="http://www.w3.org/1999/xlink" content-type="arpha" xlink:type="simple">8D2272F2-09EA-5B22-9D00-BB884E4706AE</object-id><label>Figures 28, 29.</label><caption><p><italic><tp:taxon-name><tp:taxon-name-part taxon-name-part-type="genus" reg="Aleiodes">Aleiodes</tp:taxon-name-part><tp:taxon-name-part taxon-name-part-type="species" reg="seriatus">seriatus</tp:taxon-name-part></tp:taxon-name></italic> (Herrich-Schäffer) pale form, ♂ (<bold>28</bold>) and ♀ (<bold>29</bold>), France, Taradeau. <bold>28</bold> habitus lateral <bold>29</bold> habitus dorsal.</p></caption><graphic xmlns:xlink="http://www.w3.org/1999/xlink" xlink:href="zookeys-1208-241_article-127135__-g008.jpg" position="float" orientation="portrait" xlink:type="simple" id="oo_1104703.jpg"><uri content-type="original_file" xlink:type="simple">https://binary.pensoft.net/fig/1104703</uri></graphic></fig></tp:treatment-sec><tp:treatment-sec sec-type="variation" id="SECID0ENCBG"><title>Variation.</title><p>Antenna of ♀ with 44(2), 45(10), 46(16), 47(20), 48(16), 49(5), 50(2), 51(1) antennal segments and of ♂ 46(2), 47(5), 48(8), 49(19), 50(16), 51(10), 52(4), 53(6), 54(2),55(4) segments. Males have, on average, about three or four more antennal segments than females.</p></tp:treatment-sec><tp:treatment-sec sec-type="biology" id="SECID0ESCBG"><title>Biology.</title><p>The only reared specimen seen is a male, accompanied by the host mummy, labelled as from <italic><tp:taxon-name><tp:taxon-name-part taxon-name-part-type="genus" reg="Lithosia">Lithosia</tp:taxon-name-part><tp:taxon-name-part taxon-name-part-type="species" reg="griseola">griseola</tp:taxon-name-part></tp:taxon-name></italic> (= <italic><tp:taxon-name><tp:taxon-name-part taxon-name-part-type="genus" reg="Eilema">Eilema</tp:taxon-name-part><tp:taxon-name-part taxon-name-part-type="species" reg="griseola">griseola</tp:taxon-name-part></tp:taxon-name></italic> (Hübner), <tp:taxon-name><tp:taxon-name-part taxon-name-part-type="order">Lepidoptera</tp:taxon-name-part></tp:taxon-name>: <tp:taxon-name><tp:taxon-name-part taxon-name-part-type="family">Erebidae</tp:taxon-name-part></tp:taxon-name>, <tp:taxon-name><tp:taxon-name-part taxon-name-part-type="subfamily">Arctiinae</tp:taxon-name-part></tp:taxon-name>, <tp:taxon-name><tp:taxon-name-part taxon-name-part-type="tribe">Lithosiini</tp:taxon-name-part></tp:taxon-name>) with the date 23/6.[19]33 from Hatert (Netherlands), in the E. Bauer collection (<named-content xmlns:xlink="http://www.w3.org/1999/xlink" content-type="dwc:institutional_code" xlink:title="Zoologische Staatssammlung" xlink:href="http://grbio.org/institution/zoologische-staatssammlung" xlink:type="simple">ZSM</named-content>). The mummy is compatible, but it is unclear whether the date recorded is of collection or emergence, though probably the latter – but the rearing might nevertheless have been artificially advanced indoors. The host overwinters as a small larva, and presumably the parasitoid does so as an early instar larva inside the living host. It is notable that this increasingly widespread moth is found especially in wet woodland, fen carr, etc., and we have seen a long series of <italic><tp:taxon-name><tp:taxon-name-part taxon-name-part-type="genus" reg="Aleiodes">A.</tp:taxon-name-part><tp:taxon-name-part taxon-name-part-type="species" reg="seriatus">seriatus</tp:taxon-name-part></tp:taxon-name></italic> trapped in such places: Chippenham Fen, England (in <named-content xmlns:xlink="http://www.w3.org/1999/xlink" content-type="dwc:institutional_code" xlink:title="National Museums of Scotland" xlink:href="http://grbio.org/institution/national-museum-scotland-natural-sciences" xlink:type="simple">NMS</named-content>), and Černiš wetland, near České Budéjovice, Czech Republic (in <abbrev xmlns:xlink="http://www.w3.org/1999/xlink" xlink:title="Institute of Entomology, České Budéjovice" id="ABBRID0EVEBG" xlink:type="simple">IECB</abbrev>). We have also seen a female specimen (in E. Bauer collection, <named-content xmlns:xlink="http://www.w3.org/1999/xlink" content-type="dwc:institutional_code" xlink:title="Zoologische Staatssammlung" xlink:href="http://grbio.org/institution/zoologische-staatssammlung" xlink:type="simple">ZSM</named-content>) reared in 1927 in the Netherlands labelled as coming from <italic><tp:taxon-name><tp:taxon-name-part taxon-name-part-type="genus" reg="Malacosoma">Malacosoma</tp:taxon-name-part><tp:taxon-name-part taxon-name-part-type="species" reg="neustria">neustria</tp:taxon-name-part></tp:taxon-name></italic> (= <italic><tp:taxon-name><tp:taxon-name-part taxon-name-part-type="genus" reg="Malacosoma">Malacosoma</tp:taxon-name-part><tp:taxon-name-part taxon-name-part-type="species" reg="neustria">neustria</tp:taxon-name-part></tp:taxon-name></italic> Linnaeus, <tp:taxon-name><tp:taxon-name-part taxon-name-part-type="order">Lepidoptera</tp:taxon-name-part></tp:taxon-name>: <tp:taxon-name><tp:taxon-name-part taxon-name-part-type="family">Lasiocampidae</tp:taxon-name-part></tp:taxon-name>) but there is no mummy present and we discount this as a credible record, not least on the grounds that this moth has a conspicuous and commonly reared caterpillar from which there are no further recorded rearings of <italic><tp:taxon-name><tp:taxon-name-part taxon-name-part-type="genus" reg="Aleiodes">A.</tp:taxon-name-part><tp:taxon-name-part taxon-name-part-type="species" reg="seriatus">seriatus</tp:taxon-name-part></tp:taxon-name></italic> (which, at least as an aggregate, is a distinctive entity likely to have been recorded). While capture dates mostly suggest a flight period of June to August into September, we have seen five specimens (including four males) collected in October – as well as a further eight males taken in September. These late males rather strongly suggest that there may be a (perhaps only partial) second generation, raising the possibility that a succession of <italic><tp:taxon-name><tp:taxon-name-part taxon-name-part-type="genus" reg="Eilema">Eilema</tp:taxon-name-part></tp:taxon-name></italic> species, with differing phenology, might constitute the host repertoire overall.</p></tp:treatment-sec><tp:treatment-sec sec-type="distribution" id="SECID0EPGBG"><title>Distribution</title><p>(from material involved in this study): Albania, Austria, Bulgaria, Czech Republic, England, France (including Corsica), Germany, Greece, Hungary, Italy, Lithuania, Montenegro, Netherlands, North Macedonia, Poland, Russia, Serbia, Spain (Mallorca), Sweden and Turkey.</p></tp:treatment-sec><tp:treatment-sec><!--Section generated to contain objects referenced in tp:taxon-treatment.--><fig id="F6" position="float" orientation="portrait"><object-id xmlns:xlink="http://www.w3.org/1999/xlink" content-type="doi" xlink:type="simple">10.3897/zookeys.1208.127135.figures20-25</object-id><object-id xmlns:xlink="http://www.w3.org/1999/xlink" content-type="arpha" xlink:type="simple">D44AE0F3-2D4F-519F-93B6-5A54EE2C3C47</object-id><label>Figures 20–25.</label><caption><p><italic><tp:taxon-name><tp:taxon-name-part taxon-name-part-type="genus" reg="Aleiodes">Aleiodes</tp:taxon-name-part><tp:taxon-name-part taxon-name-part-type="species" reg="seriatus">seriatus</tp:taxon-name-part></tp:taxon-name></italic> aggregate: holotype of <italic><tp:taxon-name><tp:taxon-name-part taxon-name-part-type="genus" reg="Aleiodes">A.</tp:taxon-name-part><tp:taxon-name-part taxon-name-part-type="species" reg="pseudoseriatus">pseudoseriatus</tp:taxon-name-part></tp:taxon-name></italic> sp. nov. (<bold>20</bold>), <italic><tp:taxon-name><tp:taxon-name-part taxon-name-part-type="genus" reg="Aleiodes">Aleiodes</tp:taxon-name-part><tp:taxon-name-part taxon-name-part-type="species" reg="seriatus">seriatus</tp:taxon-name-part></tp:taxon-name></italic> (Herrich-Schäffer), lectotype of <italic><tp:taxon-name><tp:taxon-name-part taxon-name-part-type="genus" reg="Aleiodes">A.</tp:taxon-name-part><tp:taxon-name-part taxon-name-part-type="species" reg="vittiger">vittiger</tp:taxon-name-part></tp:taxon-name></italic> Wesmael, ♀, Belgium (<bold>21–25</bold>) <bold>20, 21</bold> detail of distal half of subbasal cell of fore wing (“a” indicating comparatively large glabrous patch and “aa” a minute glabrous patch) <bold>22</bold> wings <bold>23</bold> fore femur <bold>24</bold> antennae <bold>25</bold> base of antenna. Photographs by Julian Lalanne except 20.</p></caption><graphic xmlns:xlink="http://www.w3.org/1999/xlink" xlink:href="zookeys-1208-241_article-127135__-g006.jpg" position="float" orientation="portrait" xlink:type="simple" id="oo_1104701.jpg"><uri content-type="original_file" xlink:type="simple">https://binary.pensoft.net/fig/1104701</uri></graphic></fig><fig id="F1" position="float" orientation="portrait"><object-id xmlns:xlink="http://www.w3.org/1999/xlink" content-type="doi" xlink:type="simple">10.3897/zookeys.1208.127135.figure1</object-id><object-id xmlns:xlink="http://www.w3.org/1999/xlink" content-type="arpha" xlink:type="simple">A05C72F2-4AB1-5090-A886-F223EEF30EAA</object-id><label>Figure 1.</label><caption><p>Maximum likelihood tree based on all DNA barcode sequence data for taxa included in this paper, rooted using sequences from three related <italic><tp:taxon-name><tp:taxon-name-part taxon-name-part-type="genus" reg="Aleiodes">Aleiodes</tp:taxon-name-part></tp:taxon-name></italic> species, with full bootstrap support values for selected branches.</p></caption><graphic xmlns:xlink="http://www.w3.org/1999/xlink" xlink:href="zookeys-1208-241_article-127135__-g001.jpg" position="float" orientation="portrait" xlink:type="simple" id="oo_1104696.jpg"><uri content-type="original_file" xlink:type="simple">https://binary.pensoft.net/fig/1104696</uri></graphic></fig><fig id="F2" position="float" orientation="portrait"><object-id xmlns:xlink="http://www.w3.org/1999/xlink" content-type="doi" xlink:type="simple">10.3897/zookeys.1208.127135.figure2</object-id><object-id xmlns:xlink="http://www.w3.org/1999/xlink" content-type="arpha" xlink:type="simple">5907769D-D529-5F8F-AEED-0C2686325FE2</object-id><label>Figure 2.</label><caption><p>Median neighbour joining haplotype network for <italic><tp:taxon-name><tp:taxon-name-part taxon-name-part-type="genus" reg="Aleiodes">A.</tp:taxon-name-part><tp:taxon-name-part taxon-name-part-type="species" reg="seriatus">seriatus</tp:taxon-name-part></tp:taxon-name></italic> aggregate specimens.</p></caption><graphic xmlns:xlink="http://www.w3.org/1999/xlink" xlink:href="zookeys-1208-241_article-127135__-g002.jpg" position="float" orientation="portrait" xlink:type="simple" id="oo_1104697.jpg"><uri content-type="original_file" xlink:type="simple">https://binary.pensoft.net/fig/1104697</uri></graphic></fig></tp:treatment-sec><ref-list><ref id="B19"><mixed-citation xmlns:xlink="http://www.w3.org/1999/xlink" xlink:type="simple"><person-group><name name-style="western"><surname>van Achterberg</surname><given-names>C</given-names></name><name name-style="western"><surname>Shaw</surname><given-names>MR</given-names></name></person-group> (<year>2016</year>) <article-title>Revision of the western Palaearctic species of <italic><tp:taxon-name><tp:taxon-name-part taxon-name-part-type="genus">Aleiodes</tp:taxon-name-part></tp:taxon-name></italic> Wesmael (<tp:taxon-name><tp:taxon-name-part taxon-name-part-type="order">Hymenoptera</tp:taxon-name-part></tp:taxon-name>, <tp:taxon-name><tp:taxon-name-part taxon-name-part-type="family">Braconidae</tp:taxon-name-part></tp:taxon-name>, <tp:taxon-name><tp:taxon-name-part taxon-name-part-type="subfamily">Rogadinae</tp:taxon-name-part></tp:taxon-name>). Part 1: Introduction, key to species groups, outlying distinctive species, and revisionary notes on some further species.</article-title><source>ZooKeys</source><volume>639</volume>: <fpage>1</fpage>–<lpage>164</lpage>. <ext-link xlink:href="10.3897/zookeys.639.10893" ext-link-type="doi" xlink:type="simple">https://doi.org/10.3897/zookeys.639.10893</ext-link></mixed-citation></ref><ref id="B10"><mixed-citation xmlns:xlink="http://www.w3.org/1999/xlink" xlink:type="simple"><person-group><name name-style="western"><surname>Papp</surname><given-names>J</given-names></name></person-group> (<year>1991</year>) Second survey of the braconid wasps in the Bátorliget Nature Conservation Areas, Hungary (<tp:taxon-name><tp:taxon-name-part taxon-name-part-type="order">Hymenoptera</tp:taxon-name-part></tp:taxon-name>: <tp:taxon-name><tp:taxon-name-part taxon-name-part-type="family">Braconidae</tp:taxon-name-part></tp:taxon-name>). Studia Naturalia 1(2) (1990): 639–674. In: The Bátorliget Nature Reserves after forty years. Magyar Természettudományi Múzeum, Budapest.</mixed-citation></ref><ref id="B1"><mixed-citation xmlns:xlink="http://www.w3.org/1999/xlink" xlink:type="simple"><person-group><name name-style="western"><surname>Belokobylskij</surname><given-names>SA</given-names></name><name name-style="western"><surname>Taeger</surname><given-names>A</given-names></name><name name-style="western"><surname>van Achterberg</surname><given-names>C</given-names></name><name name-style="western"><surname>Haeselbarth</surname><given-names>E</given-names></name><name name-style="western"><surname>Riedel</surname><given-names>M</given-names></name></person-group> (<year>2003</year>) <article-title>Checklist of the <tp:taxon-name><tp:taxon-name-part taxon-name-part-type="family">Braconidae</tp:taxon-name-part></tp:taxon-name> (<tp:taxon-name><tp:taxon-name-part taxon-name-part-type="order">Hymenoptera</tp:taxon-name-part></tp:taxon-name>) of Germany.</article-title><source>Beiträge zur Entomologie</source><volume>53</volume>(<issue>2</issue>): <fpage>341</fpage>–<lpage>435</lpage>. <ext-link xlink:href="10.21248/contrib.entomol.53.2.341-435" ext-link-type="doi" xlink:type="simple">https://doi.org/10.21248/contrib.entomol.53.2.341-435</ext-link></mixed-citation></ref><ref id="B13"><mixed-citation xmlns:xlink="http://www.w3.org/1999/xlink" xlink:type="simple"><person-group><name name-style="western"><surname>Shenefelt</surname><given-names>RD</given-names></name></person-group> (<year>1975</year>) <article-title><tp:taxon-name><tp:taxon-name-part taxon-name-part-type="family">Braconidae</tp:taxon-name-part></tp:taxon-name> 8. <tp:taxon-name><tp:taxon-name-part taxon-name-part-type="subfamily">Exothecinae</tp:taxon-name-part></tp:taxon-name>, <tp:taxon-name><tp:taxon-name-part taxon-name-part-type="subfamily">Rogadinae</tp:taxon-name-part></tp:taxon-name>. Hymenopterorum Catalogus (nova editio).</article-title><source>Pars</source><volume>12</volume>: <fpage>1115</fpage>–<lpage>1262</lpage>.</mixed-citation></ref><ref id="B5"><mixed-citation xmlns:xlink="http://www.w3.org/1999/xlink" xlink:type="simple"><person-group><name name-style="western"><surname>Horn</surname><given-names>W</given-names></name><name name-style="western"><surname>Kahle</surname><given-names>I</given-names></name></person-group> (<year>1935–1937</year>) Über entomologische Sammlungen, Entomologen &amp; Entomo- Museologie, ein Beitrag zur Geschichte der Entomologie. Entomologische Beihefte aus Berlin-Dahlem 2–4: i–vi, 1–536.</mixed-citation></ref></ref-list></tp:taxon-treatment>
